# Supplementary material for: Kinetic modelling and quantification bias in small animal PET studies with [18F]AB5186, a novel 18 kDa translocator protein radiotracer
Source: PLoS One. 2019 May 31;14(5):e0217515. doi: 10.1371/journal.pone.0217515 (PMC6544349; doi:10.1371/journal.pone.0217515)
Supplement: S2 Data — (XLSX) [file pone.0217515.s004.xlsx]

## Sheet: Animal 1 PET Raw TAC
	VoiName(Region) [string]	Time [seconds]	Averaged [kBq/cc]	Sd [kBq/cc]	Volume [ccm]	Total(SUM) [kBq/cc]	Total(AVR*VOL) [(kBq/cc)*(ccm)]	Min [kBq/cc]	Max [kBq/cc]	NumberOfPixels [voxels]	NumberOfEffectivePixels [voxels]	HotAveraged(5) [kBq/cc]	Stdv [kBq/cc]	Q1 [kBq/cc]	Median [kBq/cc]	Q3 [kBq/cc]	AreaUnderCurve [(kBq/cc)*(seconds)]
	Heart	5	0	0	1.19475	0	0	0	0	18668	18668	0	0	0	0	0	0
	Heart	15	17.4745	42.9548	1.19475	326214	20.8777	-2.17296e-05	763.428	18668	18668	676.036	42.956	0.066954	1.81699	13.3516	174.745
	Heart	25	71.8131	145.108	1.19475	1.34061e+06	85.7989	-0.000117794	3263.09	18668	18668	2378.63	145.112	5.9072	23.0033	71.9325	892.876
	Heart	35	130.977	224.672	1.19475	2.44507e+06	156.485	-7.76127e-05	4522.78	18668	18668	3459.11	224.678	19.0905	56.3407	147.255	2202.64
	Heart	45	171.408	260.021	1.19475	3.19985e+06	204.791	0.08826	5015.73	18668	18668	4361.42	260.028	32.1145	85.8794	204.526	3916.73
	Heart	55	228.144	335.641	1.19475	4.25898e+06	272.575	-0.000119254	10872.5	18668	18668	6808.4	335.65	53.0499	125.038	273.391	6198.16
	Heart	65	251.452	330.004	1.19475	4.6941e+06	300.423	0.141772	5227.07	18668	18668	4662.73	330.013	60.7698	140.436	308.878	8712.68
	Heart	75	286.062	372.257	1.19475	5.34021e+06	341.773	-0.000104524	5773.08	18668	18668	4974.68	372.267	71.4079	163.919	348.183	11573.3
	Heart	85	292.59	385.927	1.19475	5.46208e+06	349.573	0.099484	6515.71	18668	18668	5369.11	385.937	69.4903	163.633	354.924	14499.2
	Heart	95	284.083	378.489	1.19475	5.30327e+06	339.409	-0.000115819	5413.43	18668	18668	4912.28	378.499	67.8532	156.821	346.752	17340
	Heart	105	278.268	378.801	1.19475	5.19472e+06	332.462	5.60731e-05	5473.37	18668	18668	5041.99	378.811	62.4749	150.425	337.49	20122.7
	Heart	115	281.922	374.575	1.19475	5.26293e+06	336.827	0.161334	7308.87	18668	18668	5498.31	374.585	66.6538	158.987	347.34	22941.9
	Heart	125	276.948	365.067	1.19475	5.17007e+06	330.885	-2.81185e-05	7447.75	18668	18668	5600.3	365.077	64.8853	154.794	341.57	25711.4
	Heart	135	283.789	373.089	1.19475	5.29777e+06	339.057	6.74054e-05	5640.36	18668	18668	4510.58	373.099	64.7546	155.461	350.75	28549.3
	Heart	145	274.273	373.332	1.19475	5.12012e+06	327.688	0.159407	7055.39	18668	18668	5476.72	373.342	63.4101	147.078	327.798	31292
	Heart	155	277.985	367.271	1.19475	5.18942e+06	332.123	-3.34755e-05	5268.37	18668	18668	5023.82	367.281	62.9062	155.23	344.283	34071.9
	Heart	165	284.124	386.372	1.19475	5.30402e+06	339.457	0.31875	5315.74	18668	18668	4716.01	386.382	61.0424	150.489	343.194	36913.1
	Heart	175	276.402	374.739	1.19475	5.15987e+06	330.232	0.115845	6352.06	18668	18668	4938.76	374.749	61.1239	149.141	335.18	39677.1
	Heart	205	333.565	267.79	1.19475	6.22699e+06	398.528	2.8122	3049.92	18668	18668	2566.99	267.797	153.546	262.315	428.13	52733.9
	Heart	235	340.376	260.52	1.19475	6.35413e+06	406.664	4.21468	2851.18	18668	18668	2687.64	260.526	159.714	272.293	442.197	62945.2
	Heart	295	365.606	212.175	1.19475	6.82514e+06	436.809	7.11777	1939.72	18668	18668	1872.39	212.18	212.739	321.774	470.728	90176.4
	Heart	415	374.238	168.837	1.19475	6.98628e+06	447.122	20.0936	1479.49	18668	18668	1381.29	168.842	250.867	349.043	469.442	146183
	Heart	535	376.352	173.652	1.19475	7.02574e+06	449.648	34.2367	1394.46	18668	18668	1355.25	173.656	249.129	347.913	475.551	191345
	Heart	835	359.21	135.105	1.19475	6.70574e+06	429.167	42.6656	1004.17	18668	18668	929.779	135.108	258.349	344.788	445.357	332208
	Heart	1135	330.029	129.816	1.19475	6.16098e+06	394.303	52.5532	941.379	18668	18668	924.314	129.82	232.546	313.49	409.988	431217
	Heart	1435	300.993	120.275	1.19475	5.61894e+06	359.612	33.5974	872.326	18668	18668	861.601	120.278	210.925	282.489	374.734	521515
	Heart	1735	274.956	110.651	1.19475	5.13288e+06	328.504	54.6452	856.687	18668	18668	840.133	110.654	191.414	258.388	341.295	604002
	Heart	2035	250.088	101.293	1.19475	4.66865e+06	298.793	36.5138	806.19	18668	18668	779.571	101.296	174.16	234.755	308.859	679028
	Heart	2335	233.883	93.4504	1.19475	4.36613e+06	279.432	44.8369	722.546	18668	18668	695.826	93.4529	163.923	220.622	289.063	749193
	Heart	2635	214.48	87.9489	1.19475	4.00391e+06	256.25	30.8569	815.371	18668	18668	724.039	87.9513	149.606	201.297	266.138	813537
	Heart	2935	200.889	81.9665	1.19475	3.7502e+06	240.013	27.819	641.416	18668	18668	605.998	81.9687	140.127	187.801	248.713	873804
	Heart	3235	188.234	78.0951	1.19475	3.51394e+06	224.892	23.7248	699.771	18668	18668	614.439	78.0972	130.464	175.906	233.192	930274
	Heart	3535	175.705	74.8947	1.19475	3.28007e+06	209.924	32.4936	575.219	18668	18668	554.41	74.8967	120.526	163.37	217.915	982986
	Heart	4135	161.425	56.945	1.19475	3.01348e+06	192.863	30.4143	483.649	18668	18668	464.06	56.9466	119.919	153.313	195.024	1.10513e+06
	Heart	4735	145.561	52.8594	1.19475	2.71734e+06	173.91	30.059	522.156	18668	18668	446.223	52.8608	106.453	137.978	175.515	1.19246e+06
	Heart	5335	133.158	49.3609	1.19475	2.4858e+06	159.091	24.8829	416.091	18668	18668	401.138	49.3622	96.3757	125.507	161.8	1.27236e+06
	Heart	5935	120.694	46.0036	1.19475	2.25311e+06	144.199	24.7159	404.331	18668	18668	391.824	46.0048	87.2577	113.478	146.335	1.34477e+06
	Heart	6535	109.053	43.6456	1.19475	2.0358e+06	130.291	19.1062	394.381	18668	18668	379.832	43.6467	77.3073	102.107	132.473	1.4102e+06
	Heart	7135	102.397	41.6319	1.19475	1.91155e+06	122.339	18.1819	369.764	18668	18668	355.551	41.633	72.2882	95.2578	124.004	1.47164e+06
	Lung Merge	5	0	0	3.02071	0	0	0	0	47153	47198.6	0	0	0	0	0	0
	Lung Merge	15	33.9489	85.6764	3.02071	1.60234e+06	102.55	0	1568.33	47153	47198.6	1421.42	6.00355	0	3.13501	25.9701	339.489
	Lung Merge	25	168.755	303.021	3.02071	7.96501e+06	509.761	0	4504.14	47153	47198.6	4251.43	21.2334	16.947	62.9478	184.509	2027.04
	Lung Merge	35	280.603	442.806	3.02071	13244050	847.619	0	7147.85	47153	47198.6	6467.28	31.0285	44.4739	130.914	325.444	4833.07
	Lung Merge	45	362.383	513.318	3.02071	17103970	1094.65	0	7218.78	47153	47198.6	6619.75	35.9694	71.0224	188.75	438.617	8456.89
	Lung Merge	55	451.854	607.007	3.02071	21326860	1364.92	0	10628	47153	47198.6	8513.14	42.5344	106.203	260.009	552.971	12975.4
	Lung Merge	65	465.402	620.182	3.02071	21966350	1405.85	0	7599.19	47153	47198.6	7358.9	43.4577	105.909	262.732	572.81	17629.5
	Lung Merge	75	463.637	626.78	3.02071	21883030	1400.51	0	11282.9	47153	47198.6	9565.91	43.92	106.747	263.044	568.966	22265.8
	Lung Merge	85	420.467	580.633	3.02071	19845470	1270.11	0	7519.37	47153	47198.6	7000.62	40.6864	94.4287	233.012	510.648	26470.5
	Lung Merge	95	369.823	520.492	3.02071	17455150	1117.13	0	7771.52	47153	47198.6	6706.45	36.4721	77.0327	197.386	445.06	30168.7
	Lung Merge	105	328.101	479.358	3.02071	15485920	991.099	0	8709.84	47153	47198.6	8218.87	33.5898	66.9819	171.604	388.992	33449.7
	Lung Merge	115	303.599	443.36	3.02071	14329460	917.086	0	5386.18	47153	47198.6	5226.97	31.0673	58.5647	153.603	361.517	36485.7
	Lung Merge	125	278.545	426.418	3.02071	13146920	841.403	0	6026.66	47153	47198.6	5574.11	29.8802	50.3843	136.971	322.493	39271.2
	Lung Merge	135	261.101	399.126	3.02071	12323620	788.712	0	5862.09	47153	47198.6	5400.85	27.9677	46.819	127.774	304.367	41882.2
	Lung Merge	145	241.61	379.849	3.02071	11403650	729.833	0	7188.45	47153	47198.6	6353.04	26.617	40.9918	112.462	277.347	44298.3
	Lung Merge	155	236.467	387.214	3.02071	11160910	714.298	0	5904.78	47153	47198.6	5512.83	27.133	36.0999	103.406	267.357	46663
	Lung Merge	165	223.406	367.836	3.02071	10544480	674.846	0	6908.49	47153	47198.6	5987.62	25.7752	35.1926	99.5148	249.26	48897
	Lung Merge	175	206.373	344.072	3.02071	9.74051e+06	623.393	0	6643.83	47153	47198.6	5226.45	24.11	32.599	91.4308	229.813	50960.8
	Lung Merge	205	231.593	230.567	3.02071	10930850	699.575	0.149048	3095.61	47153	47198.6	2853.55	16.1564	85.9346	165.349	296.189	60098.4
	Lung Merge	235	211.028	223.997	3.02071	9.96021e+06	637.453	0	3151.36	47153	47198.6	2975.01	15.696	74.6998	145.007	265.364	66429.2
	Lung Merge	295	199.896	156.482	3.02071	9.43483e+06	603.829	0.363281	2783.05	47153	47198.6	2193.72	10.9651	97.3099	161.829	255.217	81504.9
	Lung Merge	415	174.182	103.876	3.02071	8.22117e+06	526.155	0.659363	1038.38	47153	47198.6	995.814	7.27883	103.053	153.686	218.253	108018
	Lung Merge	535	142.346	90.1139	3.02071	6.71854e+06	429.987	0.35437	1218.83	47153	47198.6	1119.66	6.3145	81.3123	123.17	177.5	125100
	Lung Merge	835	116.382	54.9792	3.02071	5.49305e+06	351.555	9.00092	927.562	47153	47198.6	708.303	3.85253	78.549	106.249	140.603	171657
	Lung Merge	1135	92.8218	45.3774	3.02071	4.38106e+06	280.388	4.57867	555.201	47153	47198.6	504.142	3.1797	62.0752	84.235	111.698	199503
	Lung Merge	1435	82.2184	42.0726	3.02071	3.88059e+06	248.358	0.910461	643.766	47153	47198.6	590.23	2.94813	53.7855	74.1218	99.1399	224169
	Lung Merge	1735	73.9293	40.0914	3.02071	3.48936e+06	223.319	3.28607	599.54	47153	47198.6	550.017	2.8093	47.4677	65.7305	89.3062	246348
	Lung Merge	2035	68.3008	37.3849	3.02071	3.2237e+06	206.317	4.14389	432.862	47153	47198.6	377.292	2.61965	43.3412	60.5947	82.6672	266838
	Lung Merge	2335	66.1086	36.8711	3.02071	3.12023e+06	199.695	0.791473	535.798	47153	47198.6	460.308	2.58365	41.4135	58.4131	80.3087	286670
	Lung Merge	2635	62.3733	36.0755	3.02071	2.94394e+06	188.412	1.56662	812.231	47153	47198.6	585.369	2.5279	38.5361	54.9844	76.295	305382
	Lung Merge	2935	59.2676	34.8011	3.02071	2.79735e+06	179.03	2.3645	501.599	47153	47198.6	471.356	2.4386	36.3582	51.8176	72.0138	323163
	Lung Merge	3235	56.2045	33.4543	3.02071	2.65278e+06	169.778	2.08466	501.665	47153	47198.6	459.322	2.34422	33.979	48.8896	68.6055	340024
	Lung Merge	3535	54.2173	33.6347	3.02071	2.55898e+06	163.775	1.89642	598.106	47153	47198.6	444.992	2.35686	32.0612	46.7791	66.1605	356289
	Lung Merge	4135	52.2492	24.5266	3.02071	2.46609e+06	157.83	3.97687	338.776	47153	47198.6	306.179	1.71864	35.481	47.4214	62.1941	395624
	Lung Merge	4735	47.5665	23.5522	3.02071	2.24507e+06	143.685	3.52826	362.321	47153	47198.6	322.235	1.65036	31.6719	42.8159	56.7844	424164
	Lung Merge	5335	45.7413	23.3359	3.02071	2.15893e+06	138.171	2.05985	387.937	47153	47198.6	321.902	1.6352	30.2236	41.1479	54.9851	451608
	Lung Merge	5935	42.7367	23.2886	3.02071	2.01711e+06	129.095	1.51071	378.712	47153	47198.6	333.499	1.63189	27.4329	37.6978	51.2358	477250
	Lung Merge	6535	41.1708	22.8329	3.02071	1.94321e+06	124.365	1.7673	457.018	47153	47198.6	324.464	1.59995	26.2793	36.4395	49.7195	501953
	Lung Merge	7135	40.0058	22.4454	3.02071	1.88822e+06	120.846	2.39716	307.901	47153	47198.6	242.877	1.5728	25.0784	34.959	48.1947	525956
	Pituitary_o	5	0	0	0.005864	0	0	0	0	733	733	0	0	0	0	0	0
	Pituitary_o	15	0	0	0.005864	0	0	0	0	733	733	0	0	0	0	0	0
	Pituitary_o	25	8.21363	15.7551	0.005864	6020.59	0.048165	-6.19418e-05	156.286	733	733	105.434	15.7658	0.188465	1.67047	7.92399	82.1363
	Pituitary_o	35	17.5114	18.6944	0.005864	12835.8	0.102687	0.076617	132.173	733	733	107.925	18.7071	4.03774	10.8052	25.3785	257.25
	Pituitary_o	45	31.0606	30.1145	0.005864	22767.4	0.182139	0.820028	164.078	733	733	157.017	30.1351	10.5572	20.9204	40.2854	567.856
	Pituitary_o	55	30.308	32.8449	0.005864	22215.8	0.177726	1.46252	214.441	733	733	189.419	32.8673	9.24948	17.8882	38.0902	870.936
	Pituitary_o	65	42.9182	62.6504	0.005864	31459	0.251672	1.04339	538.77	733	733	449.103	62.6932	6.87792	17.7058	55.5194	1300.12
	Pituitary_o	75	86.7615	55.5349	0.005864	63596.2	0.508769	0.567314	316.989	733	733	310.107	55.5728	50.0788	79.2871	112.334	2167.73
	Pituitary_o	85	102.837	95.4251	0.005864	75379.4	0.603035	3.55551	585.675	733	733	540.931	95.4902	35.9736	70.2678	140.28	3196.1
	Pituitary_o	95	73.7895	71.21	0.005864	54087.7	0.432702	1.37462	487.294	733	733	466.811	71.2586	32.2452	55.2101	85.8616	3934
	Pituitary_o	105	122.031	111.656	0.005864	89448.9	0.715591	3.2229	728.892	733	733	623.132	111.732	46.4425	83.5789	162.331	5154.31
	Pituitary_o	115	50.4299	36.8295	0.005864	36965.1	0.295721	2.06644	223.088	733	733	198.303	36.8546	23.5893	40.2248	67.2333	5658.61
	Pituitary_o	125	79.9916	82.519	0.005864	58633.8	0.469071	3.46329	493.334	733	733	457.202	82.5754	27.8394	48.5598	97.3951	6458.52
	Pituitary_o	135	42.8943	44.1026	0.005864	31441.5	0.251532	1.41161	271.618	733	733	229.832	44.1327	10.3204	26.0974	59.984	6887.46
	Pituitary_o	145	50.0035	62.5218	0.005864	36652.6	0.293221	1.16852	333.253	733	733	307.392	62.5645	9.2602	22.1262	63.0715	7387.5
	Pituitary_o	155	69.5504	69.5895	0.005864	50980.4	0.407843	2.98565	758.872	733	733	467.804	69.637	23.1181	45.7916	93.198	8083
	Pituitary_o	165	45.779	48.8434	0.005864	33556	0.268448	1.36775	437.743	733	733	359.889	48.8768	17.1871	30.8417	56.5114	8540.79
	Pituitary_o	175	65.9795	75.3876	0.005864	48363	0.386904	0.499227	637.136	733	733	520.529	75.4391	15.2905	43.6306	88.4151	9200.59
	Pituitary_o	195	65.5958	36.2568	0.005864	48081.7	0.384654	13.5425	210.963	733	733	203.159	36.2815	38.9338	55.6207	82.237	11168.5
	Pituitary_o	225	147.689	128.106	0.005864	108256	0.86605	21.1385	1032.58	733	733	878.769	128.193	69.0537	106.809	175.358	15599.1
	Pituitary_o	270	92.467	44.7047	0.005864	67778.3	0.542226	18.8535	288.012	733	733	267.371	44.7353	59.6395	86.731	116.147	21147.2
	Pituitary_o	360	125.592	57.6735	0.005864	92058.9	0.736471	26.7114	271.843	733	733	262.526	57.7129	74.9872	119.25	172.068	36218.2
	Pituitary_o	480	101.859	34.287	0.005864	74662.4	0.5973	34.4838	215.352	733	733	207.193	34.3104	74.6658	98.363	122.196	48441.2
	Pituitary_o	690	103.42	28.0195	0.005864	75806.9	0.606455	43.0477	194.384	733	733	179.893	28.0386	80.7725	102.014	124.36	79467.2
	Pituitary_o	990	84.8191	31.979	0.005864	62172.4	0.497379	24.7316	204.976	733	733	194.359	32.0009	62.0079	85.9675	104.602	104913
	Pituitary_o	1290	81.3464	20.9289	0.005864	59626.9	0.477015	40.9673	130.827	733	733	127.555	20.9432	64.7785	79.7484	96.6638	129317
	Pituitary_o	1590	66.5411	17.7974	0.005864	48774.6	0.390197	32.3082	133.658	733	733	123.368	17.8096	53.0597	65.3456	78.1433	149279
	Pituitary_o	1890	66.562	20.3602	0.005864	48789.9	0.39032	25.4737	138.824	733	733	132.246	20.3741	50.6047	64.3549	79.6936	169248
	Pituitary_o	2190	88.0302	35.7647	0.005864	64526.1	0.516209	23.9933	226.859	733	733	209.432	35.7891	61.1161	85.4588	111.923	195657
	Pituitary_o	2490	86.0212	37.6354	0.005864	63053.5	0.504428	32.2333	216.681	733	733	199.637	37.6611	56.6305	74.7157	104.259	221463
	Pituitary_o	2790	67.6786	31.4188	0.005864	49608.4	0.396867	25.1043	234.973	733	733	220.467	31.4402	45.7833	59.4614	83.0194	241767
	Pituitary_o	3090	80.4145	28.3129	0.005864	58943.8	0.47155	20.1872	163.742	733	733	157.603	28.3323	59.7205	81.7908	97.1675	265891
	Pituitary_o	3390	83.3076	37.4229	0.005864	61064.4	0.488516	17.0822	210.865	733	733	200.44	37.4484	57.3499	77.1141	104.875	290883
	Pituitary_o	3840	62.6206	27.5347	0.005864	45900.9	0.367207	27.7122	172.554	733	733	164.916	27.5535	41.3279	55.8248	76.1107	328456
	Pituitary_o	4440	78.6875	29.9078	0.005864	57677.9	0.461424	30.8405	162.785	733	733	160.557	29.9282	53.5465	73.1519	100.874	375668
	Pituitary_o	5040	77.2207	31.7118	0.005864	56602.8	0.452822	20.239	153.182	733	733	150.718	31.7334	51.971	76.0144	100.373	422001
	Pituitary_o	5640	68.2552	24.3845	0.005864	50031	0.400248	22.4664	161.593	733	733	146.305	24.4011	49.5398	64.5849	82.7712	462954
	Pituitary_o	6240	57.6716	23.4864	0.005864	42273.3	0.338186	18.4927	156.597	733	733	146.064	23.5025	40.2491	52.0465	69.9347	497557
	Pituitary_o	6840	67.5804	33.7982	0.005864	49536.4	0.396292	21.0904	184.159	733	733	173.298	33.8213	40.9983	59.0351	88.3041	538105
	Cerebellum-blood_o	5	0	0	0.005064	0	0	0	0	633	633	0	0	0	0	0	0
	Cerebellum-blood_o	15	0	0	0.005064	0	0	0	0	633	633	0	0	0	0	0	0
	Cerebellum-blood_o	25	13.2391	36.0439	0.005064	8380.32	0.067043	-5.88293e-05	314.369	633	633	282.214	36.0724	0.315512	1.36765	9.71427	132.391
	Cerebellum-blood_o	35	29.5499	38.0224	0.005064	18705.1	0.149641	0.347801	228.215	633	633	210.678	38.0524	5.26467	13.3571	37.6859	427.889
	Cerebellum-blood_o	45	27.6529	39.936	0.005064	17504.3	0.140034	0.216796	324.935	633	633	267.241	39.9676	5.08638	14.1906	31.8074	704.419
	Cerebellum-blood_o	55	63.6967	71.8185	0.005064	40320	0.32256	2.75164	583.607	633	633	423.467	71.8753	20.2466	38.8325	75.0822	1341.39
	Cerebellum-blood_o	65	75.3691	83.1044	0.005064	47708.7	0.381669	0.753125	864.861	633	633	637.812	83.1701	22.4819	47.2425	106.934	2095.08
	Cerebellum-blood_o	75	69.0368	64.3405	0.005064	43700.3	0.349603	5.34535	659.893	633	633	538.187	64.3914	33.378	53.5118	82.961	2785.44
	Cerebellum-blood_o	85	95.8599	66.9353	0.005064	60679.3	0.485435	8.55055	518.909	633	633	434.742	66.9883	49.6069	77.1719	119.063	3744.04
	Cerebellum-blood_o	95	93.5548	84.0427	0.005064	59220.2	0.473762	1.36376	551.208	633	633	483.399	84.1092	31.9301	72.3896	134.582	4679.59
	Cerebellum-blood_o	105	126.554	114.924	0.005064	80108.5	0.640868	2.88925	755.112	633	633	637.324	115.015	45.1823	90.2612	170.417	5945.13
	Cerebellum-blood_o	115	62.4699	60.1266	0.005064	39543.4	0.316347	5.06413	495.356	633	633	378.39	60.1741	22.811	40.9627	82.13	6569.83
	Cerebellum-blood_o	125	134.125	142.707	0.005064	84901	0.679208	4.62569	1213.92	633	633	847.466	142.82	30.8181	89.543	187.046	7911.08
	Cerebellum-blood_o	135	69.1116	74.7358	0.005064	43747.6	0.349981	2.95275	457.035	633	633	411.169	74.7949	19.0479	41.639	91.1982	8602.19
	Cerebellum-blood_o	145	75.8376	76.4916	0.005064	48005.2	0.384041	0.650085	484.183	633	633	426.421	76.552	19.7109	50.8209	103.883	9360.57
	Cerebellum-blood_o	155	60.2359	60.9121	0.005064	38129.4	0.305035	1.50269	392.447	633	633	322.733	60.9603	14.038	35.5517	93.1354	9962.93
	Cerebellum-blood_o	165	70.4706	60.2095	0.005064	44607.9	0.356863	2.55899	378.643	633	633	338.553	60.2571	26.7575	51.2474	96.6864	10667.6
	Cerebellum-blood_o	175	31.5127	33.1815	0.005064	19947.6	0.159581	0.197581	325.369	633	633	233.064	33.2077	6.50197	23.5299	44.4878	10982.8
	Cerebellum-blood_o	195	87.8049	37.3818	0.005064	55580.5	0.444644	15.346	194.142	633	633	191.68	37.4114	56.387	84.5489	116.307	13616.9
	Cerebellum-blood_o	225	58.8686	46.8936	0.005064	37263.8	0.298111	10.4334	415.449	633	633	334.758	46.9307	32.0003	47.4048	65.9114	15383
	Cerebellum-blood_o	270	80.1533	28.2413	0.005064	50737	0.405896	24.8937	197.03	633	633	186.084	28.2636	59.0723	75.6157	95.3662	20192.2
	Cerebellum-blood_o	360	62.7495	21.3278	0.005064	39720.4	0.317764	26.7472	168.982	633	633	143.811	21.3447	46.8792	60.722	74.844	27722.1
	Cerebellum-blood_o	480	94.4103	36.6411	0.005064	59761.7	0.478094	34.0525	227.586	633	633	219.693	36.67	66.9632	90.3571	113.263	39051.3
	Cerebellum-blood_o	690	54.1597	12.8896	0.005064	34283.1	0.274265	26.6673	94.2145	633	633	90.008	12.8998	45.5966	52.857	62.5778	55299.2
	Cerebellum-blood_o	990	39.8368	8.88136	0.005064	25216.7	0.201734	24.745	73.2058	633	633	71.1958	8.88839	33.4112	37.7214	44.3339	67250.3
	Cerebellum-blood_o	1290	36.5912	11.3197	0.005064	23162.2	0.185298	14.1606	79.1225	633	633	72.1785	11.3286	29.0948	34.7935	42.5357	78227.6
	Cerebellum-blood_o	1590	36.0715	14.223	0.005064	22833.3	0.182666	12.8172	92.0025	633	633	83.4048	14.2343	25.175	35.2581	45.4716	89049.1
	Cerebellum-blood_o	1890	36.0867	8.3841	0.005064	22842.9	0.182743	17.2306	62.4843	633	633	61.0548	8.39072	29.9832	35.3629	40.9948	99875.1
	Cerebellum-blood_o	2190	31.6833	6.19717	0.005064	20055.5	0.160444	16.844	50.3011	633	633	49.0533	6.20207	27.2561	31.0468	35.5949	109380
	Cerebellum-blood_o	2490	31.5646	12.5137	0.005064	19980.4	0.159843	12.6897	67.0965	633	633	65.3891	12.5236	22.5491	28.467	38.4096	118849
	Cerebellum-blood_o	2790	30.1494	8.44099	0.005064	19084.5	0.152676	12.8455	56.8825	633	633	55.5132	8.44766	23.7199	29.6205	35.3997	127894
	Cerebellum-blood_o	3090	21.9305	5.66752	0.005064	13882	0.111056	12.5181	46.8905	633	633	43.9628	5.67201	17.8793	20.9556	24.4827	134473
	Cerebellum-blood_o	3390	25.1424	5.712	0.005064	15915.1	0.127321	13.8466	40.7407	633	633	39.8153	5.71652	20.4272	24.8188	29.3748	142016
	Cerebellum-blood_o	3840	23.4509	5.47876	0.005064	14844.4	0.118755	11.0823	45.6128	633	633	42.6043	5.48309	19.7571	22.8163	26.336	156087
	Cerebellum-blood_o	4440	27.1643	5.32904	0.005064	17195	0.13756	15.2725	43.2876	633	633	42.4489	5.33325	23.4851	26.6854	30.7706	172385
	Cerebellum-blood_o	5040	19.9804	4.41351	0.005064	12647.6	0.101181	12.0827	36.2961	633	633	34.9404	4.417	16.6708	19.5569	22.461	184374
	Cerebellum-blood_o	5640	27.3153	5.77301	0.005064	17290.6	0.138325	14.9096	48.2067	633	633	44.105	5.77757	22.9467	26.2587	31.4072	200763
	Cerebellum-blood_o	6240	26.6885	8.01915	0.005064	16893.8	0.135151	13.1583	51.4648	633	633	48.9465	8.0255	20.3438	25.409	32.4112	216776
	Cerebellum-blood_o	6840	20.8424	4.48548	0.005064	13193.3	0.105546	10.4815	33.9602	633	633	32.6353	4.48902	17.5421	20.5501	23.8907	229281
	CentralCanal-PAG_o	5	0	0	0.009904	0	0	0	0	1238	1238	0	0	0	0	0	0
	CentralCanal-PAG_o	15	0	0	0.009904	0	0	0	0	1238	1238	0	0	0	0	0	0
	CentralCanal-PAG_o	25	16.5194	36.1388	0.009904	20451	0.163608	-6.17723e-05	429.463	1238	1238	311.795	36.1534	0.115464	1.32722	16.403	165.194
	CentralCanal-PAG_o	35	32.2634	39.4772	0.009904	39942.1	0.319537	0.019287	333.951	1238	1238	270.336	39.4932	5.52753	18.5652	42.9509	487.828
	CentralCanal-PAG_o	45	24.1478	43.0236	0.009904	29894.9	0.239159	0.012203	523.043	1238	1238	416.751	43.041	3.71818	9.10251	25.8631	729.306
	CentralCanal-PAG_o	55	72.2987	85.2276	0.009904	89505.8	0.716047	1.27843	539.702	1238	1238	509.539	85.262	17.5678	39.3567	91.0989	1452.29
	CentralCanal-PAG_o	65	84.3441	112.49	0.009904	104418	0.835344	0.526643	966.699	1238	1238	883.508	112.535	22.262	48.8628	100.618	2295.73
	CentralCanal-PAG_o	75	61.1203	65.8442	0.009904	75667	0.605336	0.933742	448.9	1238	1238	429.045	65.8708	16.7484	38.3714	82.7392	2906.94
	CentralCanal-PAG_o	85	47.5154	47.6291	0.009904	58824.1	0.470593	2.61997	535.885	1238	1238	394.94	47.6484	17.8066	33.4537	59.275	3382.09
	CentralCanal-PAG_o	95	74.7566	82.615	0.009904	92548.7	0.74039	0.496556	562.736	1238	1238	502.439	82.6484	19.4849	46.6904	98.483	4129.66
	CentralCanal-PAG_o	105	35.9397	37.4999	0.009904	44493.3	0.355947	1.29283	250.203	1238	1238	236.098	37.515	11.8247	23.0702	43.9682	4489.05
	CentralCanal-PAG_o	115	57.8481	72.5885	0.009904	71616	0.572928	0.304761	643.026	1238	1238	544.477	72.6178	13.6787	32.827	72.5501	5067.54
	CentralCanal-PAG_o	125	61.0903	74.423	0.009904	75629.8	0.605039	1.3199	529.647	1238	1238	468.828	74.4531	11.9802	32.9476	78.3734	5678.44
	CentralCanal-PAG_o	135	37.9931	59.091	0.009904	47035.4	0.376283	0.450775	664.365	1238	1238	601.337	59.1149	9.92488	20.4451	41.1805	6058.37
	CentralCanal-PAG_o	145	29.9544	27.858	0.009904	37083.5	0.296668	2.04442	269.584	1238	1238	220.103	27.8693	12.2051	21.6107	37.6847	6357.91
	CentralCanal-PAG_o	155	20.2834	28.1704	0.009904	25110.9	0.200887	0.446911	303.923	1238	1238	248.695	28.1818	5.11346	11.3632	23.5752	6560.75
	CentralCanal-PAG_o	165	37.2931	44.5738	0.009904	46168.9	0.369351	0.479148	559.399	1238	1238	437.707	44.5918	15.1024	24.1259	42.8977	6933.68
	CentralCanal-PAG_o	175	26.9439	35.1015	0.009904	33356.5	0.266852	0.792113	257.282	1238	1238	234.162	35.1157	5.17665	13.8789	33.1355	7203.12
	CentralCanal-PAG_o	195	44.8977	30.0875	0.009904	55583.3	0.444667	7.87574	264.7	1238	1238	228.04	30.0997	26.4453	37.2307	53.381	8550.05
	CentralCanal-PAG_o	225	45.9526	38.3289	0.009904	56889.3	0.455114	3.72594	306.107	1238	1238	250.093	38.3444	21.2603	36.5648	58.8417	9928.62
	CentralCanal-PAG_o	270	42.9264	27.4519	0.009904	53142.9	0.425143	5.26775	220.658	1238	1238	199.347	27.463	24.3084	37.0566	53.696	12504.2
	CentralCanal-PAG_o	360	41.4002	12.8499	0.009904	51253.4	0.410028	13.9064	91.238	1238	1238	88.9449	12.855	32.0768	39.6128	48.314	17472.2
	CentralCanal-PAG_o	480	31.3699	10.6704	0.009904	38835.9	0.310687	11.012	67.441	1238	1238	65.0073	10.6747	22.9422	30.62	38.5227	21236.6
	CentralCanal-PAG_o	690	30.1002	8.09417	0.009904	37264	0.298112	11.6747	64.8731	1238	1238	62.4413	8.09744	24.0347	29.4008	35.1565	30266.7
	CentralCanal-PAG_o	990	26.1748	6.44155	0.009904	32404.5	0.259236	12.9305	60.1659	1238	1238	49.6223	6.44416	21.4892	25.6385	30.2225	38119.1
	CentralCanal-PAG_o	1290	26.8336	8.88618	0.009904	33220	0.26576	8.29882	52.6509	1238	1238	51.767	8.88977	20.4014	26.2209	32.6422	46169.2
	CentralCanal-PAG_o	1590	25.1733	9.77939	0.009904	31164.5	0.249316	7.88796	56.7752	1238	1238	54.9409	9.78334	18.0291	24.3471	31.994	53721.2
	CentralCanal-PAG_o	1890	18.4278	5.44933	0.009904	22813.7	0.182509	7.71304	41.1711	1238	1238	40.1218	5.45154	14.421	17.6872	21.4386	59249.5
	CentralCanal-PAG_o	2190	17.806	6.17829	0.009904	22043.8	0.176351	4.56769	42.3249	1238	1238	40.4352	6.18079	13.6019	17.0261	20.7987	64591.3
	CentralCanal-PAG_o	2490	17.523	6.03408	0.009904	21693.4	0.173548	7.04763	37.0684	1238	1238	35.5841	6.03652	12.348	17.5065	21.5308	69848.2
	CentralCanal-PAG_o	2790	18.8642	5.68141	0.009904	23353.8	0.186831	7.26723	47.5762	1238	1238	43.4996	5.6837	15.0036	17.9178	21.5709	75507.5
	CentralCanal-PAG_o	3090	21.2394	6.99331	0.009904	26294.4	0.210355	8.50922	52.6004	1238	1238	47.9322	6.99614	15.7128	20.347	25.2331	81879.3
	CentralCanal-PAG_o	3390	15.2286	6.34864	0.009904	18853	0.150824	4.75108	43.2111	1238	1238	41.7031	6.3512	10.9742	13.7281	17.7148	86447.9
	CentralCanal-PAG_o	3840	17.3201	4.88185	0.009904	21442.2	0.171538	8.67286	37.4821	1238	1238	37.0882	4.88382	13.974	16.3211	19.404	96839.9
	CentralCanal-PAG_o	4440	16.7802	4.52126	0.009904	20773.8	0.166191	7.70148	34.8816	1238	1238	33.2029	4.52309	13.4618	16.8387	19.3135	106908
	CentralCanal-PAG_o	5040	16.6006	4.03198	0.009904	20551.6	0.164413	7.90116	31.0104	1238	1238	30.5663	4.03361	13.5721	15.9071	18.6843	116868
	CentralCanal-PAG_o	5640	14.2259	4.16871	0.009904	17611.6	0.140893	6.07843	29.728	1238	1238	28.2686	4.17039	10.9944	13.4194	16.6542	125404
	CentralCanal-PAG_o	6240	15.0845	3.65748	0.009904	18674.6	0.149397	7.2065	30.8896	1238	1238	28.4372	3.65895	12.452	14.7885	17.4886	134455
	CentralCanal-PAG_o	6840	15.0558	3.6512	0.009904	18639.1	0.149113	6.23603	39.2691	1238	1238	31.429	3.65268	12.689	14.9567	17.3033	143488
	Pons_o	5	0	0	0.045136	0	0	0	0	5642	5642	0	0	0	0	0	0
	Pons_o	15	0	0	0.045136	0	0	0	0	5642	5642	0	0	0	0	0	0
	Pons_o	25	18.363	31.6266	0.045136	103604	0.828833	-6.72331e-05	466.681	5642	5642	367.448	31.6294	1.72741	6.76972	21.0553	183.63
	Pons_o	35	24.5711	43.0083	0.045136	138630	1.10904	-9.60138e-05	419.887	5642	5642	387.221	43.0121	2.01354	7.39737	26.5736	429.342
	Pons_o	45	22.1012	30.7924	0.045136	124695	0.997558	0.061915	410.469	5642	5642	330.136	30.7951	4.76149	11.0662	26.6277	650.353
	Pons_o	55	42.9644	52.7412	0.045136	242405	1.93924	0.159254	595.302	5642	5642	484.989	52.7459	10.6556	23.3033	55.024	1080
	Pons_o	65	71.4851	90.091	0.045136	403319	3.22655	0.319369	722.74	5642	5642	708.892	90.099	17.664	36.8635	87.7068	1794.85
	Pons_o	75	67.5274	83.7029	0.045136	380989	3.04792	0.379937	942.253	5642	5642	783.371	83.7104	16.77	36.8902	84.8127	2470.12
	Pons_o	85	48.8533	65.2009	0.045136	275630	2.20504	0.648138	827.637	5642	5642	747.208	65.2067	10.0674	26.0314	61.1439	2958.65
	Pons_o	95	45.4861	57.3129	0.045136	256632	2.05306	0.355304	828.151	5642	5642	643.971	57.318	10.9133	25.5557	58.522	3413.52
	Pons_o	105	47.4312	54.8609	0.045136	267607	2.14085	1.07327	610.272	5642	5642	472.65	54.8658	13.8537	27.8425	58.7735	3887.83
	Pons_o	115	52.0851	60.0464	0.045136	293864	2.35091	0.427032	703.325	5642	5642	573.316	60.0518	14.1321	31.3045	67.4455	4408.68
	Pons_o	125	59.5349	71.3645	0.045136	335896	2.68716	0.340985	608.292	5642	5642	562.917	71.3708	15.314	34.3901	74.4221	5004.03
	Pons_o	135	40.2727	48.5079	0.045136	227218	1.81775	0.343697	707.516	5642	5642	561.244	48.5122	10.9054	23.7531	51.2603	5406.75
	Pons_o	145	46.2623	59.488	0.045136	261012	2.08809	0.3535	839.091	5642	5642	681.763	59.4933	13.0224	27.1291	55.5728	5869.38
	Pons_o	155	44.8831	69.4591	0.045136	253231	2.02584	0.254721	636.745	5642	5642	620.985	69.4652	7.1889	18.4311	50.7382	6318.21
	Pons_o	165	49.289	63.2304	0.045136	278089	2.22471	0.761077	671.447	5642	5642	537.471	63.236	11.195	24.6351	62.0817	6811.1
	Pons_o	175	32.4084	40.2391	0.045136	182848	1.46279	0.224879	364.986	5642	5642	353.731	40.2427	6.88005	17.5196	41.907	7135.18
	Pons_o	195	52.6582	45.668	0.045136	297098	2.37678	5.74438	493.306	5642	5642	472.517	45.672	23.1379	41.2491	67.2888	8714.93
	Pons_o	225	65.9476	48.5353	0.045136	372076	2.97661	3.6677	421.767	5642	5642	387.458	48.5396	33.9321	54.3484	83.995	10693.4
	Pons_o	270	56.8861	34.6561	0.045136	320951	2.56761	8.62021	328.808	5642	5642	276.238	34.6592	31.554	48.657	73.5977	14106.5
	Pons_o	360	56.7368	23.8371	0.045136	320109	2.56087	15.6816	225.621	5642	5642	222.175	23.8392	40.4596	52.883	67.8623	20914.9
	Pons_o	480	51.4191	19.3074	0.045136	290107	2.32085	12.9031	152.507	5642	5642	142.276	19.3091	37.3515	47.7754	62.1736	27085.2
	Pons_o	690	47.5097	14.5072	0.045136	268050	2.1444	20.7601	118.981	5642	5642	115.22	14.5085	37.4807	43.7396	53.768	41338.2
	Pons_o	990	41.8818	16.6001	0.045136	236297	1.89038	13.1768	182.518	5642	5642	167.605	16.6016	30.1198	38.6046	50.0631	53902.7
	Pons_o	1290	41.4408	16.1644	0.045136	233809	1.87047	12.7887	147.394	5642	5642	138.848	16.1658	30.948	39.0686	47.8492	66334.9
	Pons_o	1590	37.9524	13.5666	0.045136	214128	1.71302	12.5033	106.869	5642	5642	102.54	13.5678	27.872	35.4796	46.408	77720.7
	Pons_o	1890	33.9412	12.256	0.045136	191496	1.53197	9.23245	110.481	5642	5642	98.8403	12.2571	25.3572	31.8359	40.0781	87903
	Pons_o	2190	34.7378	14.0775	0.045136	195991	1.56792	10.3945	133.752	5642	5642	126.362	14.0788	24.8461	32.5897	41.0122	98324.4
	Pons_o	2490	34.3058	14.4507	0.045136	193553	1.54842	10.2411	112.621	5642	5642	103.097	14.452	23.1852	31.0961	43.1962	108616
	Pons_o	2790	34.3722	12.9936	0.045136	193928	1.55143	10.1162	112.623	5642	5642	107.469	12.9948	25.1508	31.4138	40.913	118928
	Pons_o	3090	31.6187	15.1334	0.045136	178393	1.42714	9.84837	122.934	5642	5642	113.81	15.1348	20.9683	27.3795	38.136	128413
	Pons_o	3390	33.3618	14.4936	0.045136	188227	1.50582	8.70692	125.352	5642	5642	122.554	14.4948	24.176	29.7062	38.0595	138422
	Pons_o	3840	34.5779	13.5407	0.045136	195089	1.56071	8.99269	105.023	5642	5642	97.3369	13.5419	24.7724	31.6478	41.2025	159169
	Pons_o	4440	35.7066	15.0161	0.045136	201457	1.61165	11.295	171.501	5642	5642	150.73	15.0174	25.8104	32.6353	42.6576	180593
	Pons_o	5040	32.3911	14.6251	0.045136	182750	1.462	12.2043	121.37	5642	5642	113.156	14.6264	21.8309	27.667	39.2967	200027
	Pons_o	5640	36.2768	14.5766	0.045136	204674	1.63739	11.9072	150.889	5642	5642	137.902	14.5778	26.4317	33.3945	42.228	221793
	Pons_o	6240	29.0479	11.8652	0.045136	163888	1.3111	10.6389	86.0179	5642	5642	85.0229	11.8662	20.3587	26.2942	34.6177	239222
	Pons_o	6840	33.8464	14.8098	0.045136	190961	1.52769	8.99876	148.603	5642	5642	128.277	14.8111	23.0587	31.3431	41.5405	259530
	Septum_o	5	0	0	0.00936	0	0	0	0	1170	1170	0	0	0	0	0	0
	Septum_o	15	0	0	0.00936	0	0	0	0	1170	1170	0	0	0	0	0	0
	Septum_o	25	11.804	23.165	0.00936	13810.7	0.110485	-6.86632e-05	193.78	1170	1170	169.012	23.1749	0.757167	2.4252	10.8646	118.04
	Septum_o	35	17.236	23.3028	0.00936	20166.2	0.161329	0.031555	199.468	1170	1170	163.682	23.3128	3.1085	8.91745	20.9502	290.4
	Septum_o	45	26.2917	45.9041	0.00936	30761.3	0.24609	0.052894	589.968	1170	1170	446.619	45.9238	4.62702	11.7189	29.351	553.317
	Septum_o	55	34.9799	52.6121	0.00936	40926.5	0.327412	0.244084	371.604	1170	1170	347.257	52.6346	4.36541	12.1285	44.8443	903.116
	Septum_o	65	52.5103	65.1724	0.00936	61437.1	0.491497	0.619094	551.046	1170	1170	455.985	65.2003	11.4205	27.7255	66.0966	1428.22
	Septum_o	75	25.6521	34.5183	0.00936	30012.9	0.240103	0.827167	232.917	1170	1170	222.378	34.533	5.13741	11.4496	30.4116	1684.74
	Septum_o	85	44.9457	46.5213	0.00936	52586.5	0.420692	0.42279	246.954	1170	1170	231.957	46.5412	11.0693	27.8307	62.9457	2134.2
	Septum_o	95	43.3598	59.9857	0.00936	50730.9	0.405848	0.43721	515.195	1170	1170	399.121	60.0114	9.99375	20.4683	48.6405	2567.8
	Septum_o	105	50.6812	55.5917	0.00936	59297.1	0.474376	0.647558	403.233	1170	1170	347.905	55.6155	13.5875	30.705	65.5811	3074.61
	Septum_o	115	37.7766	44.1164	0.00936	44198.7	0.353589	0.084076	447.286	1170	1170	344.336	44.1352	8.60778	25.14	51.998	3452.37
	Septum_o	125	41.1089	39.995	0.00936	48097.4	0.384779	0.887974	266.164	1170	1170	240.296	40.0121	12.1831	27.4743	56.6943	3863.46
	Septum_o	135	69.5599	95.3463	0.00936	81385.1	0.651081	0.260988	638.918	1170	1170	608.301	95.387	14.0924	33.6613	82.5784	4559.06
	Septum_o	145	24.5758	26.9189	0.00936	28753.7	0.230029	0.28761	203.75	1170	1170	176.269	26.9304	8.90292	15.8846	29.7343	4804.82
	Septum_o	155	45.88	45.6959	0.00936	53679.6	0.429437	0.358241	321.695	1170	1170	283.724	45.7154	11.097	31.7305	67.0824	5263.62
	Septum_o	165	25.5227	30.5204	0.00936	29861.5	0.238892	0.183029	255.606	1170	1170	201.833	30.5335	6.67231	13.9994	30.5198	5518.85
	Septum_o	175	51.7857	59.702	0.00936	60589.3	0.484714	0.361837	411.128	1170	1170	365.454	59.7276	12.4181	30.1499	67.8784	6036.7
	Septum_o	195	46.412	44.5625	0.00936	54302	0.434416	4.00097	379.219	1170	1170	309.77	44.5815	16.4377	32.3938	59.9924	7429.06
	Septum_o	225	44.0183	36.2128	0.00936	51501.4	0.412011	3.06949	198.092	1170	1170	186.775	36.2283	17.2443	31.1256	61.6692	8749.61
	Septum_o	270	47.0347	38.9079	0.00936	55030.6	0.440245	5.54217	302.904	1170	1170	277.588	38.9245	24.7158	36.5531	54.6928	11571.7
	Septum_o	360	34.6337	16.9643	0.00936	40521.4	0.324171	9.91283	131.564	1170	1170	125.125	16.9715	23.6178	30.318	40.2143	15727.7
	Septum_o	480	36.4698	15.3768	0.00936	42669.7	0.341358	14.6942	143.568	1170	1170	132.913	15.3834	27.0842	32.3406	41.1961	20104.1
	Septum_o	690	33.1042	10.2112	0.00936	38732	0.309856	11.1984	84.3557	1170	1170	76.3933	10.2156	26.3901	31.6374	38.4068	30035.4
	Septum_o	990	28.7458	8.60957	0.00936	33632.6	0.269061	11.5668	63.5903	1170	1170	62.8105	8.61325	22.8912	27.6224	33.1973	38659.1
	Septum_o	1290	20.8999	8.46391	0.00936	24452.9	0.195623	7.28313	59.7971	1170	1170	55.9502	8.46753	13.6057	20.5982	26.5086	44929.1
	Septum_o	1590	20.578	6.7362	0.00936	24076.3	0.19261	9.48655	62.6943	1170	1170	57.0518	6.73909	16.0368	19.1047	23.3704	51102.5
	Septum_o	1890	19.9671	6.90255	0.00936	23361.5	0.186892	5.981	45.6405	1170	1170	43.6094	6.9055	14.9854	19.6175	24.031	57092.7
	Septum_o	2190	18.1167	4.41167	0.00936	21196.5	0.169572	8.24779	37.6114	1170	1170	36.0978	4.41355	15.1425	17.7871	20.3373	62527.7
	Septum_o	2490	20.8302	8.00928	0.00936	24371.4	0.194971	5.71	55.1136	1170	1170	49.9757	8.01271	14.7148	19.6309	25.8827	68776.7
	Septum_o	2790	20.468	9.898	0.00936	23947.6	0.19158	6.72359	88.7573	1170	1170	76.8991	9.90223	13.9164	18.1289	24.5127	74917.1
	Septum_o	3090	19.579	6.64825	0.00936	22907.4	0.183259	7.12516	45.7845	1170	1170	43.0779	6.6511	14.3341	18.6587	23.7152	80790.8
	Septum_o	3390	15.3199	7.03813	0.00936	17924.3	0.143395	3.41025	46.8	1170	1170	44.0211	7.04113	10.6669	13.411	18.3813	85386.8
	Septum_o	3840	20.7235	8.50187	0.00936	24246.5	0.193972	7.94959	57.3528	1170	1170	55.1639	8.5055	15.2042	18.0809	23.6358	97820.9
	Septum_o	4440	17.5911	5.11481	0.00936	20581.5	0.164652	5.90624	38.7787	1170	1170	35.9153	5.117	13.8662	17.0962	20.671	108376
	Septum_o	5040	16.8875	4.39691	0.00936	19758.3	0.158067	6.5052	33.5769	1170	1170	32.129	4.39879	13.4743	16.3834	19.7189	118508
	Septum_o	5640	14.7798	4.24681	0.00936	17292.4	0.138339	6.86544	32.2942	1170	1170	31.5525	4.24863	11.6018	14.29	17.1609	127376
	Septum_o	6240	16.4554	5.09839	0.00936	19252.8	0.154022	7.11411	33.2659	1170	1170	31.654	5.10057	12.2739	15.8309	19.9329	137249
	Septum_o	6840	17.9782	7.15194	0.00936	21034.5	0.168276	6.74598	41.8578	1170	1170	40.0322	7.155	12.0809	16.4716	22.81	148036
	Medulla_o	5	0	0	0.059544	0	0	0	0	7443	7443	0	0	0	0	0	0
	Medulla_o	15	0	0	0.059544	0	0	0	0	7443	7443	0	0	0	0	0	0
	Medulla_o	25	8.74891	26.6349	0.059544	65118.1	0.520945	-6.66478e-05	488.797	7443	7443	437.018	26.6367	0.282964	1.42635	5.72786	87.4891
	Medulla_o	35	19.4787	33.8552	0.059544	144980	1.15984	0.007115	383.353	7443	7443	341.125	33.8574	2.34375	7.01165	19.7221	282.276
	Medulla_o	45	42.0767	52.3607	0.059544	313177	2.50541	0.057488	568.108	7443	7443	498.993	52.3642	9.22014	22.8647	55.4314	703.043
	Medulla_o	55	40.4608	54.1381	0.059544	301150	2.4092	0.267881	601.364	7443	7443	542.867	54.1418	6.98916	20.2072	52.2126	1107.65
	Medulla_o	65	67.5804	82.5366	0.059544	503001	4.024	0.282343	766.453	7443	7443	700.286	82.5422	12.9571	34.597	92.4088	1783.45
	Medulla_o	75	57.642	60.6438	0.059544	429029	3.43223	1.03347	585.407	7443	7443	550.626	60.6479	18.4747	37.9939	75.499	2359.87
	Medulla_o	85	87.2461	91.4727	0.059544	649373	5.19498	1.07281	857.49	7443	7443	780.728	91.4789	27.5705	56.5065	113.502	3232.34
	Medulla_o	95	61.289	77.7483	0.059544	456174	3.64939	0.410382	1090.61	7443	7443	929.788	77.7536	14.4804	34.3966	78.4013	3845.22
	Medulla_o	105	61.6999	81.6899	0.059544	459232	3.67386	0.327998	953.835	7443	7443	859.048	81.6954	14.1082	33.806	76.9523	4462.22
	Medulla_o	115	64.934	77.5564	0.059544	483304	3.86643	0.412312	902.056	7443	7443	704.672	77.5616	15.5343	37.2258	84.1757	5111.56
	Medulla_o	125	48.8297	62.9788	0.059544	363439	2.90751	0.320325	695.635	7443	7443	614.344	62.983	10.399	26.5721	61.5084	5599.86
	Medulla_o	135	55.9347	73.2888	0.059544	416322	3.33057	0.643537	722.531	7443	7443	689.356	73.2937	11.843	29.5628	69.7707	6159.21
	Medulla_o	145	62.8123	82.1374	0.059544	467512	3.7401	0.868523	926.269	7443	7443	720.011	82.143	15.182	33.1104	73.1476	6787.33
	Medulla_o	155	55.696	58.3267	0.059544	414545	3.31636	0.223002	499.032	7443	7443	444.932	58.3307	17.2538	35.5517	73.4205	7344.29
	Medulla_o	165	53.4237	61.4454	0.059544	397632	3.18106	0.476347	538.585	7443	7443	514.658	61.4495	13.952	31.6908	69.0676	7878.53
	Medulla_o	175	55.5669	61.6634	0.059544	413585	3.30868	0.472238	552.841	7443	7443	511.164	61.6675	15.2605	34.7412	72.2727	8434.19
	Medulla_o	195	68.44	63.1897	0.059544	509399	4.07519	3.01898	699.124	7443	7443	663.92	63.1939	29.5048	49.2175	83.7703	10487.4
	Medulla_o	225	62.207	46.4797	0.059544	463007	3.70405	3.89656	403.055	7443	7443	379.984	46.4828	29.4733	48.9325	80.6372	12353.6
	Medulla_o	270	63.9255	34.4124	0.059544	475798	3.80638	9.19813	240.339	7443	7443	235.668	34.4147	39.0303	55.4291	81.7908	16189.1
	Medulla_o	360	59.5598	26.0201	0.059544	443304	3.54643	13.0495	244.885	7443	7443	220.61	26.0219	41.142	54.2441	71.6426	23336.3
	Medulla_o	480	51.1945	17.5937	0.059544	381041	3.04833	12.9299	169.702	7443	7443	154.221	17.5949	38.2527	48.3912	61.8966	29479.7
	Medulla_o	690	47.9373	13.2832	0.059544	356798	2.85438	20.7767	100.288	7443	7443	98.7917	13.2841	38.1129	45.7711	56.063	43860.9
	Medulla_o	990	40.3426	9.90424	0.059544	300270	2.40216	18.4631	83.4453	7443	7443	80.9352	9.90491	33.1136	39.172	46.7384	55963.6
	Medulla_o	1290	38.5069	12.1076	0.059544	286607	2.29286	11.1996	90.4195	7443	7443	88.558	12.1084	30.0529	36.4277	45.2398	67515.7
	Medulla_o	1590	32.8207	9.86233	0.059544	244284	1.95427	10.4331	81.3919	7443	7443	79.205	9.86299	25.7194	31.634	38.6231	77361.9
	Medulla_o	1890	31.2896	9.30372	0.059544	232888	1.86311	14.0937	80.5004	7443	7443	78.5018	9.30434	24.6656	29.7194	36.2224	86748.8
	Medulla_o	2190	29.9878	9.40855	0.059544	223199	1.78559	12.1255	90.1884	7443	7443	88.556	9.40919	23.5657	28.4132	34.2698	95745.1
	Medulla_o	2490	31.3584	8.77832	0.059544	233401	1.86721	12.8954	86.2101	7443	7443	82.328	8.77891	24.9678	30.5676	36.4832	105153
	Medulla_o	2790	30.3401	8.67083	0.059544	225822	1.80657	10.0221	93.6856	7443	7443	84.2357	8.67141	24.0439	28.7937	35.4756	114255
	Medulla_o	3090	28.8102	8.9093	0.059544	214434	1.71547	13.2944	88.1977	7443	7443	83.0918	8.9099	22.8368	27.175	32.8528	122898
	Medulla_o	3390	27.9841	8.77446	0.059544	208286	1.66629	9.45517	78.1326	7443	7443	75.2149	8.77505	21.7965	26.8265	32.6035	131293
	Medulla_o	3840	27.9215	6.98975	0.059544	207820	1.66256	13.8777	63.1183	7443	7443	61.1338	6.99022	22.7334	26.9217	31.7016	148046
	Medulla_o	4440	29.2945	8.26796	0.059544	218039	1.74431	11.5815	69.6327	7443	7443	68.1341	8.26852	23.7273	28.0445	33.1704	165623
	Medulla_o	5040	27.0934	7.9058	0.059544	201656	1.61325	12.8789	84.2966	7443	7443	81.004	7.90633	21.4951	25.8518	30.8486	181879
	Medulla_o	5640	27.4642	8.75106	0.059544	204416	1.63533	9.45747	83.5155	7443	7443	77.4995	8.75165	21.1788	25.8024	32.2708	198357
	Medulla_o	6240	27.0069	9.15326	0.059544	201012	1.6081	10.5442	80.1066	7443	7443	71.79	9.15387	19.7256	25.8409	33.041	214561
	Medulla_o	6840	24.7913	8.91607	0.059544	184522	1.47617	10.0169	81.5469	7443	7443	78.1887	8.91667	18.5828	22.6551	28.4149	229436
	Accumbens_merge	5	0	0	0.015888	0	0	0	0	1986	1986	0	0	0	0	0	0
	Accumbens_merge	15	0	0	0.015888	0	0	0	0	1986	1986	0	0	0	0	0	0
	Accumbens_merge	25	10.6787	25.1508	0.015888	21207.9	0.169664	-6.86632e-05	285.527	1986	1986	239.056	25.1572	0.362061	1.7395	8.66719	106.787
	Accumbens_merge	35	19.7326	34.0122	0.015888	39188.9	0.313512	-9.16058e-05	276.734	1986	1986	230.681	34.0207	1.01078	4.42177	21.9007	304.113
	Accumbens_merge	45	23.8006	35.1235	0.015888	47268.1	0.378144	-0.000136897	445.131	1986	1986	322.612	35.1323	3.99855	11.5324	28.619	542.12
	Accumbens_merge	55	28.8946	50.236	0.015888	57384.7	0.459077	-0.000116255	563.338	1986	1986	483.721	50.2487	3.82021	10.7508	31.0024	831.066
	Accumbens_merge	65	52.6961	55.143	0.015888	104654	0.837236	1.16761	529.75	1986	1986	417.421	55.1569	17.1248	34.2535	69.0782	1358.03
	Accumbens_merge	75	39.3903	60.829	0.015888	78229.1	0.625833	0.193465	699.492	1986	1986	532.238	60.8443	7.74275	17.8815	45.1753	1751.93
	Accumbens_merge	85	74.5409	90.1173	0.015888	148038	1.1843	0.685321	682.806	1986	1986	618.373	90.1399	18.5288	43.3694	91.4097	2497.34
	Accumbens_merge	95	42.7189	52.9481	0.015888	84839.8	0.678718	0.303529	530.902	1986	1986	443.192	52.9614	11.0076	24.6927	55.446	2924.53
	Accumbens_merge	105	55.3692	75.7773	0.015888	109963	0.879706	0.57352	770.017	1986	1986	686.462	75.7964	14.1447	32.71	65.8018	3478.22
	Accumbens_merge	115	67.5089	83.661	0.015888	134073	1.07258	0.855953	644.563	1986	1986	563.624	83.682	16.2489	34.5252	82.2986	4153.31
	Accumbens_merge	125	59.7347	68.9434	0.015888	118633	0.949064	0.134793	549.199	1986	1986	499.891	68.9607	14.2818	35.8801	78.245	4750.66
	Accumbens_merge	135	72.1032	111.159	0.015888	143197	1.14558	0.244923	1071.19	1986	1986	967.773	111.187	10.4913	39.0783	89.0139	5471.69
	Accumbens_merge	145	42.5592	53.3391	0.015888	84522.5	0.67618	0.37954	645.941	1986	1986	508.938	53.3526	10.3437	23.804	55.5328	5897.28
	Accumbens_merge	155	59.7946	73.6628	0.015888	118752	0.950017	0.290074	540.705	1986	1986	515.361	73.6813	12.3789	32.4421	79.1861	6495.23
	Accumbens_merge	165	43.9361	52.3981	0.015888	87257	0.698056	0.155957	399.823	1986	1986	361.959	52.4113	7.93711	24.2215	63.2063	6934.59
	Accumbens_merge	175	31.8196	37.5985	0.015888	63193.7	0.505549	0.023341	352.038	1986	1986	294.394	37.6079	7.98328	17.8571	42.3132	7252.78
	Accumbens_merge	195	38.9433	35.3339	0.015888	77341.5	0.618732	2.21381	223.815	1986	1986	211.924	35.3428	14.9704	26.403	51.197	8421.08
	Accumbens_merge	225	43.408	41.1287	0.015888	86208.3	0.689666	3.18159	324.803	1986	1986	288.755	41.1391	15.4969	29.8491	55.9188	9723.32
	Accumbens_merge	270	39.2531	21.6015	0.015888	77956.6	0.623653	8.50832	178.503	1986	1986	147.219	21.607	23.6391	33.7294	49.0877	12078.5
	Accumbens_merge	360	39.7634	21.2011	0.015888	78970.1	0.631761	6.82985	157.866	1986	1986	148.926	21.2064	24.5168	34.946	50.4944	16850.1
	Accumbens_merge	480	36.607	14.6819	0.015888	72701.6	0.581613	12.2462	108.755	1986	1986	103.083	14.6856	25.4044	33.391	44.6111	21243
	Accumbens_merge	690	38.0374	13.8247	0.015888	75542.2	0.604338	13.8167	101.784	1986	1986	98.2084	13.8281	27.9228	35.0973	44.0805	32654.2
	Accumbens_merge	990	28.6093	9.86474	0.015888	56818	0.454544	8.77377	75.2792	1986	1986	65.4163	9.86722	20.9945	26.5048	35.0487	41237
	Accumbens_merge	1290	26.3714	9.26232	0.015888	52373.5	0.418988	7.61739	59.9707	1986	1986	58.0893	9.26465	19.1656	25.0448	32.2549	49148.4
	Accumbens_merge	1590	26.4113	10.603	0.015888	52452.9	0.419623	8.7517	78.6383	1986	1986	74.3845	10.6056	18.6083	24.7887	31.7986	57071.8
	Accumbens_merge	1890	25.1166	9.55277	0.015888	49881.5	0.399052	7.7977	59.9644	1986	1986	57.164	9.55518	17.8945	22.8237	31.8915	64606.7
	Accumbens_merge	2190	23.0595	10.8333	0.015888	45796.2	0.36637	5.55528	107.355	1986	1986	95.467	10.836	15.8418	20.5989	27.4272	71524.6
	Accumbens_merge	2490	24.8821	9.62834	0.015888	49415.8	0.395326	7.53084	66.0904	1986	1986	64.6961	9.63076	17.9408	23.0776	30.018	78989.2
	Accumbens_merge	2790	22.4839	8.25134	0.015888	44653.1	0.357225	7.89062	76.2547	1986	1986	70.8712	8.25342	17.0338	21.1962	26.2077	85734.4
	Accumbens_merge	3090	24.7515	8.82232	0.015888	49156.4	0.393252	7.19273	59.9052	1986	1986	55.9291	8.82454	18.0043	23.8301	30.225	93159.8
	Accumbens_merge	3390	24.6957	10.396	0.015888	49045.7	0.392366	9.16243	70.0581	1986	1986	64.0899	10.3986	16.6985	21.7807	30.7521	100569
	Accumbens_merge	3840	23.1444	7.44266	0.015888	45964.7	0.367718	6.82198	52.4034	1986	1986	49.4125	7.44453	18.0051	22.4408	27.5154	114455
	Accumbens_merge	4440	22.5979	7.79616	0.015888	44879.4	0.359035	7.54883	57.2395	1986	1986	54.1975	7.79812	16.711	21.5752	27.3944	128014
	Accumbens_merge	5040	20.6831	8.16987	0.015888	41076.7	0.328613	5.01821	57.7634	1986	1986	56.4792	8.17193	15.3779	19.6765	24.8523	140424
	Accumbens_merge	5640	21.9947	9.19538	0.015888	43681.6	0.349452	6.78486	63.7812	1986	1986	58.7151	9.1977	15.4384	19.4807	26.1586	153621
	Accumbens_merge	6240	21.8516	8.15232	0.015888	43397.2	0.347177	6.59087	66.6541	1986	1986	57.2462	8.15437	15.5373	21.0421	27.2853	166732
	Accumbens_merge	6840	19.5695	7.38258	0.015888	38865	0.31092	6.19572	49.0495	1986	1986	47.8783	7.38444	13.4582	18.5256	24.5862	178473
	Amygdala_merge	5	0	0	0.04224	0	0	0	0	5280	5280	0	0	0	0	0	0
	Amygdala_merge	15	0	0	0.04224	0	0	0	0	5280	5280	0	0	0	0	0	0
	Amygdala_merge	25	8.30754	18.804	0.04224	43863.8	0.35091	-6.85975e-05	284.903	5280	5280	245.629	18.8058	0.298604	1.76041	7.64062	83.0754
	Amygdala_merge	35	21.3828	36.8166	0.04224	112901	0.903208	-0.000103736	449.75	5280	5280	403.797	36.8201	1.64189	7.25905	24.8166	296.903
	Amygdala_merge	45	25.8915	47.8075	0.04224	136707	1.09366	0.048529	555.979	5280	5280	518.623	47.812	3.54362	9.66802	26.5968	555.818
	Amygdala_merge	55	37.1826	49.8385	0.04224	196324	1.57059	0.303623	472.2	5280	5280	429.574	49.8432	7.68642	19.4452	45.3035	927.644
	Amygdala_merge	65	62.1213	78.738	0.04224	328000	2.624	0.36216	997.145	5280	5280	851.17	78.7455	15.5514	37.652	77.0165	1548.86
	Amygdala_merge	75	53.7166	64.6697	0.04224	283623	2.26899	0.43291	503.13	5280	5280	446.627	64.6758	10.9667	29.2431	71.1004	2086.02
	Amygdala_merge	85	37.1287	52.8951	0.04224	196040	1.56832	0.281303	667.901	5280	5280	582.605	52.9001	7.93644	19.49	44.8504	2457.31
	Amygdala_merge	95	49.6635	66.5851	0.04224	262223	2.09779	0.211131	687.121	5280	5280	629.034	66.5914	11.4674	25.2611	62.521	2953.95
	Amygdala_merge	105	37.0094	48.1135	0.04224	195410	1.56328	0.06357	736.479	5280	5280	605.987	48.118	8.50451	20.9895	46.736	3324.04
	Amygdala_merge	115	48.4104	60.2352	0.04224	255607	2.04486	0.717427	672.587	5280	5280	599.423	60.2409	12.0553	26.9436	60.2768	3808.14
	Amygdala_merge	125	70.1492	79.7773	0.04224	370388	2.9631	1.26814	617.516	5280	5280	590.87	79.7849	17.9457	40.9139	90.5302	4509.64
	Amygdala_merge	135	38.2901	43.9279	0.04224	202172	1.61738	0.205413	476.563	5280	5280	411.331	43.932	11.3362	23.0454	48.1177	4892.54
	Amygdala_merge	145	43.9829	54.0638	0.04224	232230	1.85784	0.09647	526.882	5280	5280	472.027	54.069	10.2194	25.0388	56.0019	5332.37
	Amygdala_merge	155	47.4907	58.6932	0.04224	250751	2.00601	0.318765	614.883	5280	5280	527.012	58.6987	12.6917	27.0584	57.6551	5807.27
	Amygdala_merge	165	56.6346	72.1566	0.04224	299031	2.39225	0.261574	570.826	5280	5280	528.336	72.1634	11.2025	28.7422	72.1648	6373.62
	Amygdala_merge	175	56.7575	74.529	0.04224	299680	2.39744	0.423942	717.601	5280	5280	644.836	74.5361	13.9533	32.3331	67.3376	6941.19
	Amygdala_merge	195	50.2073	41.262	0.04224	265094	2.12076	3.25194	318.501	5280	5280	305.507	41.2659	21.7581	37.0893	65.8074	8447.41
	Amygdala_merge	225	46.4535	35.5217	0.04224	245275	1.9622	2.12352	285.792	5280	5280	268.776	35.5251	19.6675	36.4199	63.7419	9841.02
	Amygdala_merge	270	44.5027	27.3739	0.04224	234974	1.8798	6.06858	220.712	5280	5280	209.144	27.3765	25.1159	37.4931	56.2344	12511.2
	Amygdala_merge	360	46.512	18.6903	0.04224	245583	1.96467	8.89383	154.095	5280	5280	144.955	18.692	32.7626	42.5699	56.0788	18092.6
	Amygdala_merge	480	43.3368	14.6708	0.04224	228818	1.83055	13.6873	137.747	5280	5280	124.791	14.6722	32.729	41.7856	51.4118	23293
	Amygdala_merge	690	38.7015	10.7746	0.04224	204344	1.63475	15.6729	89.6375	5280	5280	87.7699	10.7757	30.9952	37.4028	45.0518	34903.5
	Amygdala_merge	990	35.7328	11.0605	0.04224	188669	1.50935	12.6684	92.4317	5280	5280	87.3222	11.0616	27.7525	33.6457	41.9324	45623.3
	Amygdala_merge	1290	30.8907	9.11092	0.04224	163103	1.30482	11.7007	78.6579	5280	5280	73.6398	9.11178	24.2349	29.487	36.0929	54890.5
	Amygdala_merge	1590	30.971	10.9587	0.04224	163527	1.30821	8.17267	78.0069	5280	5280	76.929	10.9597	23.1334	29.6088	36.9792	64181.8
	Amygdala_merge	1890	28.999	11.531	0.04224	153115	1.22492	9.19099	107.304	5280	5280	100.827	11.5321	21.0897	26.6605	34.1101	72881.5
	Amygdala_merge	2190	28.7018	9.15137	0.04224	151546	1.21236	9.59751	68.9369	5280	5280	65.4654	9.15223	21.9196	27.3523	34.1137	81492
	Amygdala_merge	2490	26.7229	9.37231	0.04224	141097	1.12878	7.92108	77.1315	5280	5280	73.3291	9.3732	19.5954	25.7679	32.2346	89508.9
	Amygdala_merge	2790	28.2436	10.3565	0.04224	149126	1.19301	9.61276	73.6765	5280	5280	71.9182	10.3575	20.5651	26.5458	33.8686	97982
	Amygdala_merge	3090	25.0085	9.30962	0.04224	132045	1.05636	6.47858	74.3226	5280	5280	73.0876	9.3105	18.3402	23.9643	30.3375	105485
	Amygdala_merge	3390	25.6513	9.0023	0.04224	135439	1.08351	7.76271	78.6195	5280	5280	72.9114	9.00315	19.345	24.6399	30.4228	113180
	Amygdala_merge	3840	26.6296	7.77769	0.04224	140604	1.12483	8.94861	57.8716	5280	5280	56.6794	7.77843	20.7518	25.5512	31.2335	129158
	Amygdala_merge	4440	26.7005	7.70033	0.04224	140978	1.12783	11.1976	63.1632	5280	5280	60.0295	7.70106	20.9005	25.4925	31.3398	145178
	Amygdala_merge	5040	26.3568	8.91315	0.04224	139164	1.11331	7.37777	74.9037	5280	5280	72.1993	8.914	19.9615	25.3603	31.4981	160992
	Amygdala_merge	5640	24.8554	8.50133	0.04224	131237	1.04989	6.62054	65.1498	5280	5280	60.9872	8.50214	18.671	23.6712	29.7924	175905
	Amygdala_merge	6240	25.3891	8.41409	0.04224	134054	1.07244	7.6532	63.6996	5280	5280	62.689	8.41489	19.4798	24.046	29.8889	191139
	Amygdala_merge	6840	24.3046	8.34625	0.04224	128328	1.02662	7.18821	80.5562	5280	5280	69.0582	8.34704	18.3836	22.8764	28.4529	205721
	Striatum_merge	5	0	0	0.087104	0	0	0	0	10888	10888	0	0	0	0	0	0
	Striatum_merge	15	0	0	0.087104	0	0	0	0	10888	10888	0	0	0	0	0	0
	Striatum_merge	25	9.61604	21.0238	0.087104	104699	0.837596	-6.70804e-05	293.922	10888	10888	253.271	21.0247	0.332215	1.82924	8.28721	96.1604
	Striatum_merge	35	18.6613	36.362	0.087104	203184	1.62547	-9.89144e-05	378.411	10888	10888	356.426	36.3637	1.36699	5.36036	18.8359	282.773
	Striatum_merge	45	29.5413	56.7506	0.087104	321646	2.57316	-0.000136575	902.67	10888	10888	775.717	56.7532	2.7559	9.56411	30.1033	578.186
	Striatum_merge	55	45.202	63.6729	0.087104	492159	3.93727	0.070333	761.854	10888	10888	676.241	63.6758	8.12427	22.759	55.5852	1030.21
	Striatum_merge	65	35.7652	53.3563	0.087104	389411	3.11529	-0.000107408	828.501	10888	10888	644.757	53.3588	6.74643	17.6463	41.7337	1387.86
	Striatum_merge	75	52.9073	77.6335	0.087104	576054	4.60844	0.319496	1059.88	10888	10888	832.768	77.637	10.3908	24.3519	59.3517	1916.93
	Striatum_merge	85	47.0249	60.6909	0.087104	512007	4.09605	0.330408	792.761	10888	10888	661.391	60.6936	10.7753	26.3422	59.2517	2387.18
	Striatum_merge	95	48.4924	63.8097	0.087104	527985	4.22388	0.367374	705.931	10888	10888	657.908	63.8127	11.4769	27.1421	58.6962	2872.1
	Striatum_merge	105	48.0938	57.7137	0.087104	523646	4.18916	0.249964	745.107	10888	10888	646.836	57.7163	13.5282	29.8938	60.2895	3353.04
	Striatum_merge	115	48.5987	66.8603	0.087104	529143	4.23314	0.279912	911.819	10888	10888	759.499	66.8634	11.4648	25.7401	57.4153	3839.03
	Striatum_merge	125	50.0081	73.7271	0.087104	544488	4.35591	0.121565	998.9	10888	10888	824.675	73.7305	9.65081	23.786	58.1462	4339.11
	Striatum_merge	135	36.1982	44.2646	0.087104	394126	3.15301	0.087645	689.23	10888	10888	571.787	44.2666	9.20621	22.1515	46.9583	4701.09
	Striatum_merge	145	51.2659	71.7165	0.087104	558183	4.46546	0.105907	831.099	10888	10888	786.401	71.7198	10.3791	25.6851	60.5964	5213.75
	Striatum_merge	155	47.8962	63.737	0.087104	521493	4.17195	0.043387	966.495	10888	10888	815.01	63.74	10.4177	25.7642	59.1741	5692.71
	Striatum_merge	165	35.7435	48.9196	0.087104	389175	3.1134	0.192889	584.398	10888	10888	528.159	48.9219	7.87168	19.1516	42.2504	6050.15
	Striatum_merge	175	40.9732	59.801	0.087104	446116	3.56893	0.045114	562.981	10888	10888	537.851	59.8038	6.57157	18.1131	48.9175	6459.88
	Striatum_merge	195	38.9958	33.7527	0.087104	424586	3.39669	1.62074	377.178	10888	10888	363.131	33.7543	16.9186	29.0351	50.4361	7629.75
	Striatum_merge	225	45.0928	41.932	0.087104	490971	3.92777	1.25653	389.178	10888	10888	363.498	41.9339	17.3008	31.7528	58.0776	8982.54
	Striatum_merge	270	40.8556	29.006	0.087104	444836	3.55869	2.92771	268.388	10888	10888	251.582	29.0074	21.0785	33.1845	51.8417	11433.9
	Striatum_merge	360	40.6939	19.1988	0.087104	443075	3.5446	8.38365	189.388	10888	10888	176.237	19.1996	27.219	37.025	49.752	16317.1
	Striatum_merge	480	35.3953	15.0952	0.087104	385384	3.08307	5.45895	129.009	10888	10888	121.985	15.0958	24.7497	32.6511	43.1332	20564.6
	Striatum_merge	690	30.6014	9.30738	0.087104	333188	2.66551	9.4348	81.4534	10888	10888	78.469	9.3078	24.1372	29.5679	35.5529	29745
	Striatum_merge	990	25.1579	8.87914	0.087104	273920	2.19136	6.33763	83.4736	10888	10888	81.8704	8.87955	18.9125	23.9559	29.524	37292.4
	Striatum_merge	1290	23.2709	8.32424	0.087104	253374	2.02699	5.34278	65.0971	10888	10888	60.7724	8.32462	17.2034	22.0703	28.4451	44273.7
	Striatum_merge	1590	23.7186	8.33232	0.087104	258248	2.06598	6.46356	74.5978	10888	10888	69.9659	8.3327	17.657	22.3763	28.2859	51389.2
	Striatum_merge	1890	21.4619	8.08213	0.087104	233677	1.86941	5.88231	69.45	10888	10888	66.6005	8.08251	15.6434	19.8265	25.8254	57827.8
	Striatum_merge	2190	18.1784	6.60754	0.087104	197926	1.58341	4.44181	47.6105	10888	10888	46.666	6.60784	13.2577	17.0854	21.9565	63281.3
	Striatum_merge	2490	18.7088	7.53465	0.087104	203701	1.62961	4.35591	61.9905	10888	10888	60.5547	7.53499	13.0701	17.405	22.6984	68893.9
	Striatum_merge	2790	20.6352	8.51603	0.087104	224676	1.79741	4.86986	80.5623	10888	10888	73.9234	8.51642	14.1295	19.4579	25.4616	75084.5
	Striatum_merge	3090	17.8827	7.84245	0.087104	194707	1.55766	4.15488	69.0356	10888	10888	66.3101	7.84281	12.5641	16.4782	21.3271	80449.3
	Striatum_merge	3390	18.3702	7.28407	0.087104	200015	1.60012	5.06999	52.8942	10888	10888	49.4569	7.2844	12.9643	16.8457	22.5312	85960.4
	Striatum_merge	3840	17.7517	5.54469	0.087104	193280	1.54624	5.84082	43.8037	10888	10888	43.5586	5.54495	13.7051	16.9318	21.0614	96611.4
	Striatum_merge	4440	17.0169	5.09879	0.087104	185280	1.48224	4.15462	46.6446	10888	10888	43.8984	5.09902	13.4825	16.3225	20.1152	106822
	Striatum_merge	5040	16.3784	5.69696	0.087104	178327	1.42662	5.54315	56.729	10888	10888	49.0556	5.69722	12.1933	15.5683	19.7525	116649
	Striatum_merge	5640	16.5222	5.74236	0.087104	179894	1.43915	4.97302	49.512	10888	10888	45.7691	5.74263	12.5163	15.4334	19.3235	126562
	Striatum_merge	6240	15.7107	5.53772	0.087104	171058	1.36847	4.67135	47.6212	10888	10888	45.3217	5.53798	11.784	14.9454	18.765	135988
	Striatum_merge	6840	15.3662	5.23678	0.087104	167307	1.33845	4.10146	43.557	10888	10888	41.7802	5.23702	11.553	14.6819	18.3145	145208
	AuditoryCortex_merge	5	0	0	0.05504	0	0	0	0	6880	6880	0	0	0	0	0	0
	AuditoryCortex_merge	15	0	0	0.05504	0	0	0	0	6880	6880	0	0	0	0	0	0
	AuditoryCortex_merge	25	6.66111	15.9457	0.05504	45828.5	0.366628	-6.85975e-05	256.586	6880	6880	216.191	15.9468	0.206094	1.28347	5.49205	66.6111
	AuditoryCortex_merge	35	21.9687	38.0013	0.05504	151144	1.20915	-0.000103736	406.604	6880	6880	357.896	38.004	1.71998	7.13843	23.3827	286.298
	AuditoryCortex_merge	45	26.6243	43.6921	0.05504	183175	1.4654	-0.000107855	571.708	6880	6880	530.011	43.6953	3.16653	10.9688	31.3696	552.541
	AuditoryCortex_merge	55	29.4556	39.424	0.05504	202654	1.62123	0.058863	488.503	6880	6880	434.64	39.4268	5.79791	15.78	37.2444	847.097
	AuditoryCortex_merge	65	61.3992	81.7753	0.05504	422427	3.37941	0.247083	689.852	6880	6880	665.469	81.7813	12.3077	31.9015	75.4567	1461.09
	AuditoryCortex_merge	75	64.9324	83.6444	0.05504	446735	3.57388	0.1622	1071.19	6880	6880	830.678	83.6504	13.4785	36.8797	81.7381	2110.41
	AuditoryCortex_merge	85	57.8994	83.6325	0.05504	398348	3.18678	0.112693	932.743	6880	6880	815.671	83.6386	10.571	27.0216	71.2735	2689.41
	AuditoryCortex_merge	95	47.403	61.9964	0.05504	326133	2.60906	0.235481	583.314	6880	6880	532.147	62.0009	9.03476	24.2578	60.3414	3163.44
	AuditoryCortex_merge	105	36.9269	47.7122	0.05504	254057	2.03246	0.038032	488.616	6880	6880	434.429	47.7157	8.1491	20.2186	46.7326	3532.71
	AuditoryCortex_merge	115	55.1411	65.5178	0.05504	379371	3.03497	0.119488	586.016	6880	6880	542.496	65.5225	11.8591	31.3071	72.4027	4084.12
	AuditoryCortex_merge	125	37.8026	50.5453	0.05504	260082	2.08066	0.130133	585.445	6880	6880	451.791	50.549	8.18589	19.3507	45.6226	4462.14
	AuditoryCortex_merge	135	41.5582	58.9101	0.05504	285921	2.28736	0.208275	661.794	6880	6880	593.228	58.9144	7.41899	19.3563	49.8191	4877.73
	AuditoryCortex_merge	145	34.5951	44.7645	0.05504	238014	1.90411	0.079686	525.331	6880	6880	403.551	44.7678	7.01402	18.542	42.4968	5223.68
	AuditoryCortex_merge	155	39.9866	58.7545	0.05504	275108	2.20086	0.068969	665.03	6880	6880	566.177	58.7587	7.26925	17.8606	44.6461	5623.54
	AuditoryCortex_merge	165	31.502	49.5812	0.05504	216734	1.73387	0.092957	736.928	6880	6880	585.066	49.5848	5.99558	14.5452	34.3715	5938.56
	AuditoryCortex_merge	175	56.4698	73.9395	0.05504	388513	3.1081	0.125167	582.341	6880	6880	555.728	73.9449	11.1632	26.9464	70.5772	6503.26
	AuditoryCortex_merge	195	50.2571	42.6946	0.05504	345769	2.76615	2.99061	446.543	6880	6880	392.056	42.6977	21.0593	37.8309	65.1468	8010.97
	AuditoryCortex_merge	225	50.3463	43.4613	0.05504	346383	2.77106	3.96714	500.037	6880	6880	448.407	43.4645	22.8716	37.5421	63.8288	9521.36
	AuditoryCortex_merge	270	45.4759	29.2361	0.05504	312874	2.50299	5.23494	308.8	6880	6880	290.004	29.2383	25.3796	38.5798	57.2043	12249.9
	AuditoryCortex_merge	360	45.3738	23.2968	0.05504	312172	2.49737	9.85972	238.252	6880	6880	228.749	23.2984	30.2217	40.5723	54.4602	17694.8
	AuditoryCortex_merge	480	38.1614	15.4309	0.05504	262550	2.1004	8.94871	154.605	6880	6880	134.519	15.4321	27.1531	35.6841	45.7339	22274.1
	AuditoryCortex_merge	690	33.8738	10.0426	0.05504	233052	1.86441	13.2843	86.5828	6880	6880	86.3297	10.0434	26.5555	32.5492	39.3821	32436.3
	AuditoryCortex_merge	990	31.5172	12.2045	0.05504	216838	1.73471	10.4165	106.057	6880	6880	102.873	12.2054	23.0775	29.0134	37.0852	41891.4
	AuditoryCortex_merge	1290	29.4159	10.0504	0.05504	202381	1.61905	6.57373	103.605	6880	6880	100.479	10.0511	22.2177	28.0339	34.8594	50716.2
	AuditoryCortex_merge	1590	27.0865	9.09614	0.05504	186355	1.49084	9.65868	71.7621	6880	6880	69.5353	9.0968	20.4689	25.1826	31.9754	58842.2
	AuditoryCortex_merge	1890	27.07	9.7399	0.05504	186242	1.48993	6.77335	77.9995	6880	6880	72.9557	9.7406	19.8073	25.331	32.6221	66963.1
	AuditoryCortex_merge	2190	29.1746	10.2794	0.05504	200721	1.60577	4.78715	77.5831	6880	6880	76.8879	10.2802	22.2507	28.0052	35.0436	75715.5
	AuditoryCortex_merge	2490	27.6261	11.8746	0.05504	190067	1.52054	5.85816	91.6704	6880	6880	85.3531	11.8755	18.9538	25.0961	34.1158	84003.4
	AuditoryCortex_merge	2790	24.8641	8.83791	0.05504	171065	1.36852	6.81263	88.5935	6880	6880	84.7788	8.83855	18.6066	23.2954	29.5531	91462.6
	AuditoryCortex_merge	3090	27.0895	11.9674	0.05504	186376	1.49101	5.19504	96.9853	6880	6880	86.2535	11.9683	18.4681	24.9096	33.6566	99589.5
	AuditoryCortex_merge	3390	25.7842	10.3855	0.05504	177395	1.41916	5.00873	89.7193	6880	6880	83.0702	10.3863	18.7795	24.2332	31.0175	107325
	AuditoryCortex_merge	3840	26.3165	8.69175	0.05504	181058	1.44846	9.58395	65.6243	6880	6880	64.8995	8.69238	19.8951	24.8779	31.123	123115
	AuditoryCortex_merge	4440	25.1285	7.83348	0.05504	172884	1.38307	7.30622	69.2471	6880	6880	67.2641	7.83405	19.7229	23.7561	29.2065	138192
	AuditoryCortex_merge	5040	22.9659	8.3222	0.05504	158006	1.26404	6.96488	63.2056	6880	6880	59.9316	8.32281	17.0202	21.0418	27.1527	151971
	AuditoryCortex_merge	5640	27.2018	10.8693	0.05504	187148	1.49719	9.41413	104.072	6880	6880	96.1301	10.8701	19.3283	24.4343	32.8524	168292
	AuditoryCortex_merge	6240	25.3142	10.9009	0.05504	174162	1.39329	7.81025	101.453	6880	6880	92.4364	10.9017	17.5528	23.3705	30.51	183481
	AuditoryCortex_merge	6840	24.6743	10.3895	0.05504	169760	1.35808	7.41948	126.482	6880	6880	93.5973	10.3902	17.2114	22.6166	30.093	198285
	CingulateCortex_Merge	5	0	0	0.02896	0	0	0	0	3620	3620	0	0	0	0	0	0
	CingulateCortex_Merge	15	0	0	0.02896	0	0	0	0	3620	3620	0	0	0	0	0	0
	CingulateCortex_Merge	25	8.7814	20.8346	0.02896	31788.7	0.254309	-6.86632e-05	275.988	3620	3620	248.066	20.8375	0.183261	1.33574	7.82153	87.814
	CingulateCortex_Merge	35	24.82	44.4912	0.02896	89848.3	0.718786	-9.62322e-05	510.991	3620	3620	417.275	44.4974	1.8673	7.71818	27.3961	336.014
	CingulateCortex_Merge	45	21.242	35.1258	0.02896	76896.2	0.61517	-0.000115824	428.734	3620	3620	368.389	35.1306	2.26078	8.08972	24.8876	548.434
	CingulateCortex_Merge	55	46.7172	68.2912	0.02896	169116	1.35293	0.05418	601.049	3620	3620	562.411	68.3007	6.00435	20.5841	57.2394	1015.61
	CingulateCortex_Merge	65	56.1015	82.6616	0.02896	203088	1.6247	0.142017	956.141	3620	3620	838.699	82.673	9.54398	27.0517	67.396	1576.62
	CingulateCortex_Merge	75	53.2868	72.0694	0.02896	192898	1.54319	0.110765	618.201	3620	3620	559.811	72.0794	10.2805	26.2462	63.7705	2109.49
	CingulateCortex_Merge	85	72.1305	87.6758	0.02896	261113	2.0889	0.191082	638.929	3620	3620	619.213	87.6879	15.8515	41.1186	94.1607	2830.8
	CingulateCortex_Merge	95	35.2978	46.5917	0.02896	127778	1.02222	0.267645	551.991	3620	3620	447.057	46.5981	7.53207	18.7124	44.6082	3183.77
	CingulateCortex_Merge	105	64.0358	75.5363	0.02896	231810	1.85448	0.039224	667.687	3620	3620	571.972	75.5467	13.6431	35.2708	86.9275	3824.13
	CingulateCortex_Merge	115	51.1024	68.6387	0.02896	184991	1.47993	0.084347	709.001	3620	3620	647.985	68.6481	10.896	27.8594	64.665	4335.15
	CingulateCortex_Merge	125	57.9731	75.2614	0.02896	209863	1.6789	0.078597	651.294	3620	3620	608.441	75.2718	12.4685	29.0508	72.4422	4914.89
	CingulateCortex_Merge	135	47.1387	72.3174	0.02896	170642	1.36514	0.027107	829.781	3620	3620	725.85	72.3274	6.28935	19.4191	60.2979	5386.27
	CingulateCortex_Merge	145	44.8105	54.8786	0.02896	162214	1.29771	0.209343	433.321	3620	3620	394.286	54.8862	8.92526	24.4471	58.4092	5834.38
	CingulateCortex_Merge	155	26.6434	39.5543	0.02896	96449	0.771592	0.029851	646.383	3620	3620	468.682	39.5597	5.2375	13.3049	31.7779	6100.81
	CingulateCortex_Merge	165	33.1312	46.7643	0.02896	119935	0.95948	0.067593	564.53	3620	3620	494.582	46.7708	6.99191	16.9292	40.3454	6432.12
	CingulateCortex_Merge	175	44.8507	66.7481	0.02896	162360	1.29888	0.084053	806.253	3620	3620	673.9	66.7573	9.00903	20.7142	53.7376	6880.63
	CingulateCortex_Merge	195	53.2506	47.1483	0.02896	192767	1.54214	2.31232	315.892	3620	3620	281.189	47.1548	21.0792	35.9908	70.9619	8478.15
	CingulateCortex_Merge	225	41.4132	37.3894	0.02896	149916	1.19933	2.46492	347.684	3620	3620	298.607	37.3946	17.3091	31.0336	51.1381	9720.55
	CingulateCortex_Merge	270	46.7249	28.8443	0.02896	169144	1.35315	6.9093	227.952	3620	3620	200.726	28.8483	26.1297	38.728	58.8068	12524
	CingulateCortex_Merge	360	41.3151	20.2025	0.02896	149561	1.19649	8.98899	132.225	3620	3620	127.136	20.2053	26.6336	36.8741	50.7866	17481.8
	CingulateCortex_Merge	480	34.0658	13.924	0.02896	123318	0.986546	3.50968	112.714	3620	3620	105.951	13.9259	24.2726	31.9333	41.4323	21569.7
	CingulateCortex_Merge	690	31.0734	11.1549	0.02896	112486	0.899885	10.7245	80.2104	3620	3620	77.96	11.1564	22.4275	29.1565	37.525	30891.8
	CingulateCortex_Merge	990	24.1983	8.46395	0.02896	87597.9	0.700783	7.11586	60.487	3620	3620	56.6604	8.46512	17.8442	22.8522	28.9906	38151.3
	CingulateCortex_Merge	1290	24.5125	9.83261	0.02896	88735.2	0.709882	7.15341	71.3184	3620	3620	69.9134	9.83397	17.3381	23.1251	29.1773	45505
	CingulateCortex_Merge	1590	21.2128	8.30344	0.02896	76790.3	0.614322	5.4879	64.7412	3620	3620	62.3654	8.30459	15.3454	19.9031	25.5109	51868.8
	CingulateCortex_Merge	1890	23.0982	10.5632	0.02896	83615.6	0.668925	6.90527	83.0083	3620	3620	75.6374	10.5647	16.0409	20.2451	26.4653	58798.3
	CingulateCortex_Merge	2190	21.3636	7.78819	0.02896	77336.3	0.61869	4.73421	51.8696	3620	3620	50.3147	7.78927	15.7124	20.4148	25.9365	65207.4
	CingulateCortex_Merge	2490	19.899	9.07692	0.02896	72034.3	0.576274	5.42393	67.1134	3620	3620	59.3892	9.07818	12.9922	17.7353	24.5736	71177.1
	CingulateCortex_Merge	2790	20.129	8.82638	0.02896	72867.1	0.582937	4.83481	78.944	3620	3620	73.8012	8.8276	13.6264	18.3163	25.0325	77215.8
	CingulateCortex_Merge	3090	19.3227	8.29019	0.02896	69948.1	0.559585	5.02009	67.3954	3620	3620	62.3279	8.29133	13.1701	17.8927	24.1842	83012.6
	CingulateCortex_Merge	3390	19.6996	8.78473	0.02896	71312.6	0.570501	5.03901	72.9976	3620	3620	69.7552	8.78594	13.542	17.9268	23.9945	88922.5
	CingulateCortex_Merge	3840	17.0072	6.76307	0.02896	61566	0.492528	5.89733	53.3096	3620	3620	52.9716	6.76401	12.5353	15.5612	19.8092	99126.8
	CingulateCortex_Merge	4440	17.7656	5.65245	0.02896	64311.4	0.514491	6.0564	44.7205	3620	3620	43.8809	5.65323	13.6956	17.0787	21.2944	109786
	CingulateCortex_Merge	5040	15.8452	4.74052	0.02896	57359.7	0.458878	6.32451	57.1111	3620	3620	50.4377	4.74117	12.7144	15.0914	17.9536	119293
	CingulateCortex_Merge	5640	15.3567	5.58331	0.02896	55591.2	0.44473	5.3744	41.7889	3620	3620	40.8992	5.58408	11.1805	14.5082	18.4631	128507
	CingulateCortex_Merge	6240	17.4965	7.26755	0.02896	63337.3	0.506699	4.981	51.5651	3620	3620	48.4722	7.26855	12.1935	15.8487	21.28	139005
	CingulateCortex_Merge	6840	17.7548	8.26607	0.02896	64272.4	0.514179	4.50805	83.3633	3620	3620	75.5345	8.26721	12.3821	16.0519	20.6611	149658
	EnthorhinalCortex_Merge	5	0	0	0.118032	0	0	0	0	14754	14754	0	0	0	0	0	0
	EnthorhinalCortex_Merge	15	0	0	0.118032	0	0	0	0	14754	14754	0	0	0	0	0	0
	EnthorhinalCortex_Merge	25	9.98519	22.7107	0.118032	147321	1.17857	-6.86632e-05	298.888	14754	14754	273.102	22.7115	0.329363	2.0356	8.67018	99.8519
	EnthorhinalCortex_Merge	35	12.5368	24.3543	0.118032	184968	1.47975	-0.000106324	527.957	14754	14754	418.182	24.3551	1.07343	3.94434	13.2259	225.22
	EnthorhinalCortex_Merge	45	25.6272	50.3323	0.118032	378104	3.02483	-0.000133129	780.058	14754	14754	707.063	50.334	2.83526	8.27918	24.7466	481.492
	EnthorhinalCortex_Merge	55	32.7623	47.8283	0.118032	483374	3.86699	0.011222	634.502	14754	14754	559.045	47.83	6.14493	16.4801	38.6085	809.115
	EnthorhinalCortex_Merge	65	43.3589	61.5022	0.118032	639717	5.11774	0.029068	721.317	14754	14754	681.862	61.5043	8.89923	21.8929	52.0856	1242.7
	EnthorhinalCortex_Merge	75	43.8966	61.1691	0.118032	647650	5.1812	0.125355	881.844	14754	14754	710.485	61.1712	9.48391	22.5595	52.3215	1681.67
	EnthorhinalCortex_Merge	85	47.22	62.8948	0.118032	696684	5.57347	0.020918	687.361	14754	14754	658.392	62.8969	11.017	25.2123	57.6752	2153.87
	EnthorhinalCortex_Merge	95	44.3673	60.7578	0.118032	654596	5.23677	0.189047	800.349	14754	14754	701.852	60.7599	10.2271	23.994	52.6247	2597.54
	EnthorhinalCortex_Merge	105	39.9816	55.2063	0.118032	589888	4.71911	0.139584	695.832	14754	14754	642.331	55.2082	7.86624	20.4066	49.997	2997.36
	EnthorhinalCortex_Merge	115	39.002	53.1776	0.118032	575436	4.60349	0.156443	581.596	14754	14754	528.755	53.1794	8.58575	20.4346	46.3066	3387.38
	EnthorhinalCortex_Merge	125	42.0896	56.4767	0.118032	620990	4.96792	0.087964	610.582	14754	14754	563.344	56.4787	9.53777	23.1062	50.5695	3808.27
	EnthorhinalCortex_Merge	135	40.3079	53.8238	0.118032	594703	4.75762	0.050923	721.647	14754	14754	613.765	53.8256	9.04875	21.4577	49.6239	4211.35
	EnthorhinalCortex_Merge	145	47.4352	65.3518	0.118032	699859	5.59887	0.177647	860.155	14754	14754	786.694	65.354	10.9054	25.2447	57.0183	4685.71
	EnthorhinalCortex_Merge	155	44.7967	62.4594	0.118032	660930	5.28744	0.117465	783.295	14754	14754	682.206	62.4615	9.54603	23.2045	52.899	5133.67
	EnthorhinalCortex_Merge	165	34.4721	47.6522	0.118032	508602	4.06881	0.131626	879.023	14754	14754	735.85	47.6538	8.35849	18.7878	41.427	5478.39
	EnthorhinalCortex_Merge	175	33.1311	43.5471	0.118032	488816	3.91053	0.00831	479.427	14754	14754	434.485	43.5486	6.93588	17.3702	41.7675	5809.7
	EnthorhinalCortex_Merge	195	44.9386	39.8935	0.118032	663024	5.30419	1.34945	659.455	14754	14754	625.273	39.8949	19.3941	34.7105	58.0036	7157.86
	EnthorhinalCortex_Merge	225	44.2563	34.0127	0.118032	652957	5.22366	1.50522	265.865	14754	14754	257.85	34.0138	20.4022	34.6283	58.0476	8485.55
	EnthorhinalCortex_Merge	270	48.6199	32.8464	0.118032	717338	5.73871	4.47158	406.464	14754	14754	378.861	32.8475	27.3502	41.0754	60.0513	11402.7
	EnthorhinalCortex_Merge	360	47.8593	21.6622	0.118032	706116	5.64893	9.83392	210.183	14754	14754	198.745	21.6629	32.9866	43.1643	57.222	17145.9
	EnthorhinalCortex_Merge	480	46.1728	22.0186	0.118032	681234	5.44987	8.41738	181.915	14754	14754	172.703	22.0194	30.4263	41.3921	56.4812	22686.6
	EnthorhinalCortex_Merge	690	40.307	12.1852	0.118032	594689	4.75751	12.6981	103.918	14754	14754	101.777	12.1856	31.6878	38.6832	47.2748	34778.7
	EnthorhinalCortex_Merge	990	36.8133	11.6455	0.118032	543143	4.34514	8.70429	124.028	14754	14754	104.882	11.6459	28.5853	35.4676	43.8672	45822.7
	EnthorhinalCortex_Merge	1290	34.1512	10.6637	0.118032	503866	4.03093	12.5559	101.86	14754	14754	92.0279	10.6641	26.0941	32.5185	40.4337	56068
	EnthorhinalCortex_Merge	1590	34.4573	12.0552	0.118032	508383	4.06707	7.93657	85.3838	14754	14754	82.3841	12.0556	25.5819	32.6774	42.0097	66405.2
	EnthorhinalCortex_Merge	1890	32.8549	12.3871	0.118032	484742	3.87793	7.54891	121.257	14754	14754	112.854	12.3875	24.0414	30.8138	39.1977	76261.7
	EnthorhinalCortex_Merge	2190	31.71	12.1077	0.118032	467849	3.74279	6.04585	105.732	14754	14754	97.4809	12.1081	23.0462	29.7181	38.3	85774.7
	EnthorhinalCortex_Merge	2490	33.4249	12.694	0.118032	493151	3.94521	6.91894	99.3859	14754	14754	95.7838	12.6945	24.0496	31.0809	40.6525	95802.2
	EnthorhinalCortex_Merge	2790	33.1909	13.8868	0.118032	489699	3.91759	5.16855	140.991	14754	14754	136.682	13.8873	23.499	30.7719	40.2694	105759
	EnthorhinalCortex_Merge	3090	31.7136	12.7353	0.118032	467903	3.74322	6.46795	114.292	14754	14754	100.239	12.7357	22.2837	29.5955	38.9172	115274
	EnthorhinalCortex_Merge	3390	32.1216	11.9256	0.118032	473922	3.79137	6.23196	115.341	14754	14754	106.328	11.926	23.7442	30.1486	38.3799	124910
	EnthorhinalCortex_Merge	3840	32.1716	10.7583	0.118032	474659	3.79727	8.51576	116.746	14754	14754	109.285	10.7587	24.6517	30.5907	38.4307	144213
	EnthorhinalCortex_Merge	4440	32.6496	11.8593	0.118032	481713	3.8537	7.93616	92.5651	14754	14754	90.0602	11.8597	23.8045	30.7005	39.447	163803
	EnthorhinalCortex_Merge	5040	32.7014	11.6698	0.118032	482477	3.85981	7.57995	121.487	14754	14754	102.017	11.6701	24.1687	30.6601	39.6361	183424
	EnthorhinalCortex_Merge	5640	33.1742	11.5609	0.118032	489453	3.91562	9.38441	112.357	14754	14754	99.1313	11.5613	24.8829	31.2404	39.4252	203328
	EnthorhinalCortex_Merge	6240	32.5047	12.9246	0.118032	479574	3.83659	7.97412	128.306	14754	14754	123.218	12.9251	23.4149	30.416	39.2057	222831
	EnthorhinalCortex_Merge	6840	33.8684	14.4208	0.118032	499695	3.99756	6.85844	144.439	14754	14754	127.019	14.4212	23.5625	31.1122	40.7046	243152
	FrontalAssociationCortex_Merge	5	0	0	0.002832	0	0	0	0	354	354	0	0	0	0	0	0
	FrontalAssociationCortex_Merge	15	0	0	0.002832	0	0	0	0	354	354	0	0	0	0	0	0
	FrontalAssociationCortex_Merge	25	11.5423	35.0255	0.002832	4085.97	0.032688	-6.21711e-05	223.255	354	354	199.676	35.0751	0.053737	0.447324	4.1057	115.423
	FrontalAssociationCortex_Merge	35	17.5675	37.57	0.002832	6218.91	0.049751	0.006493	261.125	354	354	236.244	37.6231	1.22535	4.33178	12.312	291.098
	FrontalAssociationCortex_Merge	45	18.6413	30.5922	0.002832	6599.04	0.052792	0.008163	192.85	354	354	165.45	30.6355	1.3154	6.20384	21.5595	477.512
	FrontalAssociationCortex_Merge	55	39.3308	75.219	0.002832	13923.1	0.111385	0.035531	576.06	354	354	469.056	75.3254	3.04445	10.0692	36.3683	870.82
	FrontalAssociationCortex_Merge	65	71.2803	94.7696	0.002832	25233.2	0.201866	0.14397	614.388	354	354	518.391	94.9038	16.1593	37.8012	84.9465	1583.62
	FrontalAssociationCortex_Merge	75	66.1452	69.7705	0.002832	23415.4	0.187323	0.306947	349.334	354	354	323.254	69.8693	11.1242	40.7912	99.8777	2245.07
	FrontalAssociationCortex_Merge	85	54.4663	59.8371	0.002832	19281.1	0.154249	0.366496	374.739	354	354	306.386	59.9218	9.59723	34.1156	83.8752	2789.74
	FrontalAssociationCortex_Merge	95	20.6947	21.793	0.002832	7325.92	0.058607	0.195551	131.105	354	354	114.583	21.8238	6.57853	14.6971	26.7335	2996.68
	FrontalAssociationCortex_Merge	105	38.1443	55.739	0.002832	13503.1	0.108025	0.423706	477.998	354	354	387.302	55.8179	9.09038	26.1629	44.3031	3378.13
	FrontalAssociationCortex_Merge	115	32.2119	54.656	0.002832	11403	0.091224	0.110517	489.517	354	354	328.006	54.7334	4.02352	10.3708	38.5816	3700.25
	FrontalAssociationCortex_Merge	125	46.3117	46.2552	0.002832	16394.3	0.131155	0.72327	286.343	354	354	249.311	46.3207	9.10699	34.2582	66.8113	4163.36
	FrontalAssociationCortex_Merge	135	41.0407	68.9152	0.002832	14528.4	0.116227	0.239829	588.685	354	354	473.893	69.0128	9.129	21.1774	40.2125	4573.77
	FrontalAssociationCortex_Merge	145	54.0551	44.7735	0.002832	19135.5	0.153084	4.83951	253.882	354	354	225.244	44.8368	23.8795	39.4576	68.9027	5114.32
	FrontalAssociationCortex_Merge	155	39.4564	50.459	0.002832	13967.6	0.111741	0.683394	307.963	354	354	254.434	50.5304	9.23765	19.8529	48.2891	5508.89
	FrontalAssociationCortex_Merge	165	41.7752	47.3012	0.002832	14788.4	0.118308	0.742636	329.082	354	354	273.748	47.3681	12.6894	26.3732	55.5887	5926.64
	FrontalAssociationCortex_Merge	175	42.9039	47.5335	0.002832	15188	0.121504	0.301546	310.584	354	354	265.434	47.6008	10.2635	28.4727	59.0374	6355.68
	FrontalAssociationCortex_Merge	195	41.1101	51.1168	0.002832	14553	0.116424	1.82478	408.411	354	354	323.606	51.1892	14.011	25.2493	47.2973	7588.98
	FrontalAssociationCortex_Merge	225	48.157	50.9901	0.002832	17047.6	0.136381	2.61969	335.234	354	354	285.704	51.0623	14.695	30.6148	59.0789	9033.69
	FrontalAssociationCortex_Merge	270	37.7576	24.8248	0.002832	13366.2	0.106929	6.35948	149.652	354	354	131.025	24.8599	19.4217	31.9798	48.2285	11299.1
	FrontalAssociationCortex_Merge	360	35.1679	17.3268	0.002832	12449.5	0.099596	3.34043	87.3651	354	354	81.1107	17.3514	21.987	34.9276	47.9	15519.3
	FrontalAssociationCortex_Merge	480	32.1778	16.1528	0.002832	11391	0.091128	11.3346	85.4633	354	354	81.4037	16.1757	19.7144	28.3613	38.8629	19380.6
	FrontalAssociationCortex_Merge	690	38.6684	15.7596	0.002832	13688.6	0.109509	16.7449	88.7969	354	354	84.8986	15.7819	27.2286	34.7354	45.3133	30981.2
	FrontalAssociationCortex_Merge	990	32.5239	7.96472	0.002832	11513.5	0.092108	16.8244	76.6527	354	354	65.5826	7.97599	27.2028	32.453	36.5901	40738.3
	FrontalAssociationCortex_Merge	1290	30.9143	8.19257	0.002832	10943.7	0.087549	14.4755	60.9592	354	354	54.7285	8.20417	25.0784	30.5714	35.2421	50012.6
	FrontalAssociationCortex_Merge	1590	32.6983	9.86054	0.002832	11575.2	0.092601	12.8554	55.5942	354	354	55.4551	9.8745	25.4503	32.254	39.3142	59822.1
	FrontalAssociationCortex_Merge	1890	36.6511	11.8581	0.002832	12974.5	0.103796	11.6784	83.9952	354	354	77.9259	11.8749	28.8539	34.5054	42.5262	70817.4
	FrontalAssociationCortex_Merge	2190	29.4503	12.5241	0.002832	10425.4	0.083403	13.7025	81.9334	354	354	75.7797	12.5419	21.018	25.6715	32.8314	79652.5
	FrontalAssociationCortex_Merge	2490	24.6602	9.411	0.002832	8729.7	0.069838	7.81041	46.4921	354	354	44.9933	9.42432	16.8363	24.0435	31.3283	87050.6
	FrontalAssociationCortex_Merge	2790	27.7519	13.5226	0.002832	9824.17	0.078593	11.0828	85.364	354	354	80.1483	13.5418	18.8643	24.0851	32.2057	95376.1
	FrontalAssociationCortex_Merge	3090	23.4261	9.83303	0.002832	8292.83	0.066343	9.17617	66.2802	354	354	60.4884	9.84694	16.3209	21.9166	27.956	102404
	FrontalAssociationCortex_Merge	3390	25.6771	11.7651	0.002832	9089.71	0.072718	7.71934	67.2234	354	354	65.5012	11.7818	17.1023	23.2401	32.3172	110107
	FrontalAssociationCortex_Merge	3840	25.4657	6.37811	0.002832	9014.84	0.072119	11.5955	47.4558	354	354	44.5821	6.38714	21.0889	25.1429	29.4134	125386
	FrontalAssociationCortex_Merge	4440	27.9018	8.25936	0.002832	9877.25	0.079018	11.0489	61.9368	354	354	54.5801	8.27105	22.0854	26.6988	33.5181	142128
	FrontalAssociationCortex_Merge	5040	22.1949	9.0322	0.002832	7857.01	0.062856	9.18635	56.3998	354	354	52.9474	9.04499	15.0757	21.1477	27.0576	155445
	FrontalAssociationCortex_Merge	5640	24.3432	8.67939	0.002832	8617.49	0.06894	9.56047	60.3909	354	354	55.6876	8.69168	17.8946	23.064	29.1254	170050
	FrontalAssociationCortex_Merge	6240	30.3727	12.678	0.002832	10751.9	0.086015	8.90436	73.8195	354	354	69.5509	12.696	20.4904	29.1448	37.2026	188274
	FrontalAssociationCortex_Merge	6840	25.6417	11.1012	0.002832	9077.16	0.072617	9.33769	69.8803	354	354	67.6297	11.1169	18.915	23.3247	28.4964	203659
	InsularCortex_Merge	5	0	0	0.042256	0	0	0	0	5282	5282	0	0	0	0	0	0
	InsularCortex_Merge	15	0	0	0.042256	0	0	0	0	5282	5282	0	0	0	0	0	0
	InsularCortex_Merge	25	9.12784	21.9481	0.042256	48213.3	0.385706	-6.86632e-05	268.437	5282	5282	227.775	21.9502	0.141897	1.07118	6.33096	91.2784
	InsularCortex_Merge	35	11.1724	27.6203	0.042256	59012.8	0.472102	-9.85703e-05	404.162	5282	5282	399.708	27.6229	0.789376	3.07944	10.2707	203.003
	InsularCortex_Merge	45	31.1433	54.1846	0.042256	164499	1.31599	-0.000126358	690.777	5282	5282	636.835	54.1897	4.27642	12.8327	34.0305	514.436
	InsularCortex_Merge	55	27.7313	43.7413	0.042256	146477	1.17181	0.059477	505.848	5282	5282	468.84	43.7455	3.89506	12.9186	33.4246	791.749
	InsularCortex_Merge	65	37.4529	64.7786	0.042256	197826	1.58261	0.017242	585.952	5282	5282	540.363	64.7847	4.95335	12.9161	39.3519	1166.28
	InsularCortex_Merge	75	50.3683	76.5429	0.042256	266045	2.12836	-0.000130987	877.323	5282	5282	715.208	76.5501	8.67244	22.5155	56.4109	1669.96
	InsularCortex_Merge	85	54.6844	72.0239	0.042256	288843	2.31074	0.097348	1090.72	5282	5282	835.203	72.0308	9.98998	28.3927	74.2567	2216.81
	InsularCortex_Merge	95	47.7696	58.7632	0.042256	252319	2.01855	0.168948	629.546	5282	5282	583.586	58.7687	11.2961	28.5106	60.3813	2694.5
	InsularCortex_Merge	105	50.6861	65.7034	0.042256	267724	2.14179	0.044021	729.31	5282	5282	616.467	65.7096	10.495	28.0047	64.297	3201.36
	InsularCortex_Merge	115	40.4146	64.8904	0.042256	213470	1.70776	0.05964	689.754	5282	5282	650.315	64.8966	6.08067	17.6174	46.2082	3605.51
	InsularCortex_Merge	125	44.618	58.3317	0.042256	235672	1.88538	0.029241	520.617	5282	5282	485.113	58.3372	10.702	24.301	52.8821	4051.69
	InsularCortex_Merge	135	55.8246	78.7359	0.042256	294865	2.35892	0.019578	886.443	5282	5282	738.768	78.7433	10.935	29.6892	66.0257	4609.93
	InsularCortex_Merge	145	50.0846	67.3864	0.042256	264547	2.11638	0.468561	770.41	5282	5282	691.528	67.3928	11.9939	29.0496	58.7092	5110.78
	InsularCortex_Merge	155	43.9631	66.3245	0.042256	232213	1.8577	0.057728	728.911	5282	5282	663.361	66.3308	8.95875	21.3184	48.749	5550.41
	InsularCortex_Merge	165	33.3493	45.927	0.042256	176151	1.40921	0.223085	498.229	5282	5282	418.74	45.9313	6.73001	16.6055	40.0438	5883.9
	InsularCortex_Merge	175	47.0913	64.5835	0.042256	248736	1.98989	0.426341	680.42	5282	5282	612.103	64.5896	10.5487	24.5407	55.6786	6354.82
	InsularCortex_Merge	195	55.6848	48.174	0.042256	294127	2.35302	2.15838	599.912	5282	5282	468.597	48.1786	24.2817	43.4327	70.8437	8025.36
	InsularCortex_Merge	225	42.0901	37.4244	0.042256	222320	1.77856	2.95185	408.51	5282	5282	381.766	37.428	17.0264	30.2552	54.7829	9288.06
	InsularCortex_Merge	270	46.7787	29.1589	0.042256	247085	1.97668	4.36699	271.74	5282	5282	264.063	29.1617	27.7362	39.9612	57.665	12094.8
	InsularCortex_Merge	360	47.0736	23.1477	0.042256	248643	1.98914	9.42206	246.482	5282	5282	219.161	23.1499	31.1329	42.5826	57.3679	17743.6
	InsularCortex_Merge	480	43.1544	20.779	0.042256	227941	1.82353	8.70584	154.619	5282	5282	143.199	20.7809	27.784	38.3969	55.3728	22922.1
	InsularCortex_Merge	690	36.9316	11.6242	0.042256	195073	1.56058	13.6276	116.301	5282	5282	101.996	11.6253	28.3125	35.2389	43.5838	34001.6
	InsularCortex_Merge	990	35.4247	13.9358	0.042256	187113	1.4969	12.1863	126.982	5282	5282	115.783	13.9371	25.7086	32.9515	41.5294	44629
	InsularCortex_Merge	1290	33.8128	12.2353	0.042256	178599	1.42879	5.8598	85.0343	5282	5282	82.8651	12.2365	25.1553	32.6856	41.4083	54772.9
	InsularCortex_Merge	1590	33.0661	12.9894	0.042256	174655	1.39724	7.34124	98.658	5282	5282	91.7413	12.9906	23.381	31.2485	40.7764	64692.7
	InsularCortex_Merge	1890	27.7729	10.0751	0.042256	146696	1.17357	9.37384	71.5695	5282	5282	71.1743	10.0761	20.6487	25.8825	32.992	73024.6
	InsularCortex_Merge	2190	28.1898	13.4721	0.042256	148899	1.19119	4.47518	119.247	5282	5282	111.317	13.4733	18.624	26.018	34.879	81481.5
	InsularCortex_Merge	2490	28.4324	12.2992	0.042256	150180	1.20144	5.60714	104.043	5282	5282	92.6541	12.3004	19.295	26.6287	35.1797	90011.2
	InsularCortex_Merge	2790	27.9007	13.5766	0.042256	147372	1.17897	4.89329	107.958	5282	5282	96.7668	13.5779	17.8604	25.0112	35.0176	98381.5
	InsularCortex_Merge	3090	29.3927	13.6414	0.042256	155252	1.24202	4.02238	105.64	5282	5282	102.012	13.6427	19.4709	26.3611	35.9757	107199
	InsularCortex_Merge	3390	29.4442	12.6404	0.042256	155524	1.2442	5.86231	96.3024	5282	5282	93.5326	12.6416	20.3166	27.3086	35.974	116033
	InsularCortex_Merge	3840	28.2894	10.8833	0.042256	149425	1.1954	8.36067	79.7113	5282	5282	76.005	10.8843	19.9668	26.3253	34.9765	133006
	InsularCortex_Merge	4440	33.5284	13.1241	0.042256	177097	1.41678	9.08344	108.844	5282	5282	95.6125	13.1254	23.753	31.0533	40.8706	153123
	InsularCortex_Merge	5040	30.9492	14.1877	0.042256	163474	1.30779	6.93239	104.981	5282	5282	98.6165	14.189	19.9733	27.8816	38.263	171693
	InsularCortex_Merge	5640	30.4764	15.8906	0.042256	160977	1.28781	5.23995	139.558	5282	5282	130.011	15.8921	18.9568	26.465	37.6576	189979
	InsularCortex_Merge	6240	28.3885	14.0275	0.042256	149948	1.19959	4.86424	119.766	5282	5282	114.487	14.0288	18.7807	25.2538	34.7297	207012
	InsularCortex_Merge	6840	31.3677	17.5134	0.042256	165684	1.32547	6.55334	169.685	5282	5282	146.647	17.5151	18.611	27.297	39.6895	225832
	MedialPrefrontalCortex_Merge	5	0	0	0.012608	0	0	0	0	1576	1576	0	0	0	0	0	0
	MedialPrefrontalCortex_Merge	15	0	0	0.012608	0	0	0	0	1576	1576	0	0	0	0	0	0
	MedialPrefrontalCortex_Merge	25	13.2756	26.9646	0.012608	20922.4	0.167379	-6.42999e-05	220.517	1576	1576	192.492	26.9732	0.082363	1.70403	14.3293	132.756
	MedialPrefrontalCortex_Merge	35	23.7196	46.2508	0.012608	37382	0.299056	-9.54848e-05	416.331	1576	1576	371.603	46.2655	1.80002	5.57089	22.7548	369.952
	MedialPrefrontalCortex_Merge	45	39.0654	43.2314	0.012608	61567.1	0.492537	0.043626	361.107	1576	1576	290.643	43.2451	8.3831	23.3132	55.7505	760.606
	MedialPrefrontalCortex_Merge	55	25.3013	41.8381	0.012608	39874.8	0.318999	0.011222	364.575	1576	1576	345.315	41.8514	3.2253	9.66513	28.5617	1013.62
	MedialPrefrontalCortex_Merge	65	42.6387	74.8773	0.012608	67198.6	0.537588	0.149926	1138.94	1576	1576	797.07	74.9011	5.7571	17.6971	48.9246	1440.01
	MedialPrefrontalCortex_Merge	75	48.2266	70.984	0.012608	76005.1	0.608041	0.408381	651.75	1576	1576	529.347	71.0065	7.4471	20.6299	56.35	1922.27
	MedialPrefrontalCortex_Merge	85	51.898	61.3668	0.012608	81791.2	0.65433	0.155664	483.761	1576	1576	432.669	61.3863	11.4742	32.3629	66.6486	2441.25
	MedialPrefrontalCortex_Merge	95	50.704	68.6131	0.012608	79909.6	0.639276	0.686737	561.611	1576	1576	503.193	68.6349	11.9914	26.9715	59.8771	2948.29
	MedialPrefrontalCortex_Merge	105	77.3972	95.1757	0.012608	121978	0.975823	0.279283	702.503	1576	1576	679.637	95.2059	14.7484	42.985	102.95	3722.26
	MedialPrefrontalCortex_Merge	115	37.2996	53.9661	0.012608	58784.2	0.470274	0.160812	625.372	1576	1576	488.056	53.9832	6.80912	17.4343	46.951	4095.26
	MedialPrefrontalCortex_Merge	125	86.7628	114.799	0.012608	136738	1.09391	0.150244	816.565	1576	1576	715.062	114.836	12.3078	42.5304	114.648	4962.89
	MedialPrefrontalCortex_Merge	135	64.8149	58.2704	0.012608	102148	0.817186	1.14246	412.888	1576	1576	381.911	58.2889	22.4586	49.5204	87.9621	5611.04
	MedialPrefrontalCortex_Merge	145	51.21	68.9819	0.012608	80706.9	0.645655	0.134421	618.71	1576	1576	554.728	69.0038	9.30002	24.5976	65.1017	6123.14
	MedialPrefrontalCortex_Merge	155	35.7907	47.4407	0.012608	56406.2	0.451249	0.074288	513.651	1576	1576	372.566	47.4557	7.24141	17.8624	46.815	6481.04
	MedialPrefrontalCortex_Merge	165	43.5031	65.9297	0.012608	68560.9	0.548487	0.538981	467.221	1576	1576	443	65.9506	6.97131	17.8569	49.4352	6916.07
	MedialPrefrontalCortex_Merge	175	38.7336	61.4568	0.012608	61044.1	0.488353	-0.000134253	543.573	1576	1576	526.575	61.4763	6.68721	19.7791	46.0283	7303.41
	MedialPrefrontalCortex_Merge	195	48.2489	42.3657	0.012608	76040.3	0.608323	0.715333	219.232	1576	1576	211.925	42.3791	16.5935	32.9165	71.8651	8750.88
	MedialPrefrontalCortex_Merge	225	39.3114	29.716	0.012608	61954.8	0.495638	3.30057	203.96	1576	1576	184.187	29.7254	18.8147	30.5462	50.1069	9930.22
	MedialPrefrontalCortex_Merge	270	32.5193	14.9618	0.012608	51250.5	0.410004	6.83577	98.4897	1576	1576	90.4298	14.9666	21.2804	29.649	40.8942	11881.4
	MedialPrefrontalCortex_Merge	360	39.3885	18.055	0.012608	62076.3	0.49661	11.0939	128.835	1576	1576	124.389	18.0607	25.634	35.3831	48.5908	16608
	MedialPrefrontalCortex_Merge	480	32.0705	18.228	0.012608	50543.1	0.404345	5.42469	106.159	1576	1576	104.242	18.2338	19.1257	28.3242	40.872	20456.5
	MedialPrefrontalCortex_Merge	690	30.3182	9.41564	0.012608	47781.5	0.382252	11.5483	83.1047	1576	1576	79.1457	9.41863	23.5051	29.0403	34.8744	29551.9
	MedialPrefrontalCortex_Merge	990	24.4678	10.3866	0.012608	38561.2	0.30849	7.81136	78.4428	1576	1576	74.7727	10.3899	16.8527	22.0844	30.0995	36892.2
	MedialPrefrontalCortex_Merge	1290	23.7966	6.56723	0.012608	37503.4	0.300028	10.6248	48.138	1576	1576	45.0291	6.56931	19.1663	22.3214	27.4793	44031.2
	MedialPrefrontalCortex_Merge	1590	22.1744	8.82297	0.012608	34946.9	0.279575	6.26946	55.2572	1576	1576	53.8251	8.82578	16.0828	20.4202	26.6609	50683.6
	MedialPrefrontalCortex_Merge	1890	19.989	8.87425	0.012608	31502.7	0.252021	5.176	64.9882	1576	1576	59.8143	8.87707	14.1359	17.8324	22.9541	56680.3
	MedialPrefrontalCortex_Merge	2190	15.2547	6.0008	0.012608	24041.4	0.192331	3.70923	36.7354	1576	1576	35.0439	6.00271	10.7354	14.5465	19.5876	61256.7
	MedialPrefrontalCortex_Merge	2490	15.4362	6.51005	0.012608	24327.5	0.19462	4.55852	47.8538	1576	1576	40.9226	6.51212	10.6702	14.0537	18.8679	65887.5
	MedialPrefrontalCortex_Merge	2790	13.9816	5.02061	0.012608	22035	0.17628	4.53944	38.7148	1576	1576	36.8007	5.02221	10.3589	13.4943	17.0396	70082
	MedialPrefrontalCortex_Merge	3090	17.1062	7.39828	0.012608	26959.3	0.215675	4.81779	44.0784	1576	1576	40.7531	7.40062	11.1503	15.8238	21.6562	75213.9
	MedialPrefrontalCortex_Merge	3390	19.2718	5.84346	0.012608	30372.4	0.242979	5.76078	48.1916	1576	1576	42.785	5.84531	15.0902	19.1393	22.986	80995.4
	MedialPrefrontalCortex_Merge	3840	15.1845	4.0408	0.012608	23930.8	0.191446	7.25214	33.0671	1576	1576	31.3828	4.04209	12.2969	14.5289	17.3866	90106.1
	MedialPrefrontalCortex_Merge	4440	18.4974	7.13849	0.012608	29151.8	0.233215	7.5156	53.3461	1576	1576	50.3788	7.14075	13.4212	16.6145	21.9261	101205
	MedialPrefrontalCortex_Merge	5040	14.5056	3.46338	0.012608	22860.8	0.182886	6.55574	27.6465	1576	1576	26.8478	3.46448	11.8656	14.1855	16.8319	109908
	MedialPrefrontalCortex_Merge	5640	16.9737	6.34189	0.012608	26750.5	0.214004	5.57228	46.5736	1576	1576	44.1771	6.3439	12.6621	15.6551	19.9866	120092
	MedialPrefrontalCortex_Merge	6240	12.4777	4.39013	0.012608	19664.9	0.157319	4.26608	35.5281	1576	1576	31.0582	4.39153	9.14906	11.7486	15.2033	127579
	MedialPrefrontalCortex_Merge	6840	12.3456	4.27872	0.012608	19456.6	0.155653	4.73763	31.7117	1576	1576	30.8355	4.28008	9.0303	11.6879	14.672	134986
	MotorCortex_Merge	5	0	0	0.065216	0	0	0	0	8152	8152	0	0	0	0	0	0
	MotorCortex_Merge	15	0	0	0.065216	0	0	0	0	8152	8152	0	0	0	0	0	0
	MotorCortex_Merge	25	7.01902	18.6909	0.065216	57219	0.457752	-6.86632e-05	251.056	8152	8152	220.914	18.6921	0.167077	1.13376	4.63672	70.1902
	MotorCortex_Merge	35	11.713	23.8393	0.065216	95484.3	0.763875	-9.85703e-05	307.453	8152	8152	292.456	23.8408	0.85787	3.47612	11.6282	187.32
	MotorCortex_Merge	45	26.5981	47.3868	0.065216	216828	1.73462	-0.00013711	456.885	8152	8152	445.559	47.3897	2.46027	8.98972	28.3006	453.301
	MotorCortex_Merge	55	23.7452	43.6808	0.065216	193571	1.54856	-0.000119413	613.35	8152	8152	549.09	43.6834	2.74667	8.325	25.4838	690.753
	MotorCortex_Merge	65	46.8609	68.992	0.065216	382010	3.05608	0.0476	705.344	8152	8152	679.895	68.9962	7.07108	20.6293	57.162	1159.36
	MotorCortex_Merge	75	52.6031	70.6212	0.065216	428821	3.43057	0.17557	728.839	8152	8152	699.611	70.6255	10.1434	26.7534	66.5866	1685.39
	MotorCortex_Merge	85	76.8869	117.904	0.065216	626782	5.01426	0.281463	1656.31	8152	8152	1438.78	117.911	14.4695	39.8897	89.6719	2454.26
	MotorCortex_Merge	95	41.7817	65.5019	0.065216	340604	2.72483	0.093024	853.977	8152	8152	784.982	65.5059	8.72382	20.3953	48.0161	2872.08
	MotorCortex_Merge	105	60.9742	79.173	0.065216	497061	3.97649	0.126262	912.264	8152	8152	815.157	79.1779	13.5496	33.7513	74.6783	3481.82
	MotorCortex_Merge	115	38.2582	50.5619	0.065216	311881	2.49505	0.108759	655.06	8152	8152	583.656	50.565	8.32206	21.4038	47.5115	3864.4
	MotorCortex_Merge	125	49.327	65.4065	0.065216	402114	3.21691	-0.000113073	633.221	8152	8152	589.606	65.4105	10.4316	26.9718	61.3392	4357.67
	MotorCortex_Merge	135	42.9526	62.9786	0.065216	350150	2.8012	0.069563	632.297	8152	8152	588.754	62.9825	6.36662	18.6602	52.0123	4787.2
	MotorCortex_Merge	145	35.1604	48.4579	0.065216	286628	2.29302	-8.80472e-05	708.527	8152	8152	543.835	48.4609	6.47042	16.9294	43.5412	5138.8
	MotorCortex_Merge	155	35.1349	54.3283	0.065216	286420	2.29136	0.05505	765.294	8152	8152	639.036	54.3316	5.54866	16.0381	41.1935	5490.15
	MotorCortex_Merge	165	30.9192	45.2949	0.065216	252054	2.01643	0.074295	664.023	8152	8152	547.933	45.2977	5.76182	14.5138	35.9867	5799.35
	MotorCortex_Merge	175	31.2643	45.6825	0.065216	254866	2.03893	0.050542	499.179	8152	8152	443.801	45.6853	4.99847	14.2668	37.1888	6111.99
	MotorCortex_Merge	195	53.1647	51.7423	0.065216	433399	3.46719	1.22986	452.978	8152	8152	408.862	51.7455	18.7368	35.5063	68.6266	7706.93
	MotorCortex_Merge	225	45.912	41.7019	0.065216	374275	2.9942	2.23163	393.189	8152	8152	351.071	41.7045	18.5507	33.5101	58.8439	9084.29
	MotorCortex_Merge	270	44.9223	29.1361	0.065216	366207	2.92965	4.95897	264.563	8152	8152	223.451	29.1379	24.7211	36.9919	56.2078	11779.6
	MotorCortex_Merge	360	37.1257	16.6899	0.065216	302649	2.42119	3.40048	113.681	8152	8152	110.494	16.6909	24.6136	34.2361	46.6378	16234.7
	MotorCortex_Merge	480	34.2833	16.5633	0.065216	279477	2.23582	4.55886	181.711	8152	8152	151.379	16.5643	23.2896	31.0468	41.2454	20348.7
	MotorCortex_Merge	690	34.4479	11.0894	0.065216	280819	2.24655	11.8209	89.923	8152	8152	87.4037	11.09	26.1975	32.944	40.614	30683.1
	MotorCortex_Merge	990	28.4199	9.66039	0.065216	231679	1.85343	9.09284	84.3097	8152	8152	76.4009	9.66098	21.4139	26.9367	33.5875	39209
	MotorCortex_Merge	1290	28.2843	10.3661	0.065216	230574	1.84459	8.41694	82.2769	8152	8152	79.688	10.3667	20.6532	27.096	34.1223	47694.3
	MotorCortex_Merge	1590	24.974	10.1731	0.065216	203588	1.6287	6.99275	72.54	8152	8152	71.1862	10.1737	17.7244	23.1081	30.409	55186.5
	MotorCortex_Merge	1890	28.2189	11.8401	0.065216	230041	1.84032	6.75466	101.989	8152	8152	95.1592	11.8409	19.6484	25.8249	34.1347	63652.2
	MotorCortex_Merge	2190	24.2661	10.4391	0.065216	197817	1.58254	5.91077	74.1252	8152	8152	70.1541	10.4397	16.5569	22.258	29.8728	70932
	MotorCortex_Merge	2490	26.4355	9.45402	0.065216	215502	1.72402	6.3915	101.208	8152	8152	90.6885	9.4546	19.9113	25.2272	31.509	78862.7
	MotorCortex_Merge	2790	25.8377	13.7352	0.065216	210629	1.68503	5.77243	124.587	8152	8152	116.473	13.7361	16.4323	22.4648	31.1951	86614
	MotorCortex_Merge	3090	24.9474	11.0354	0.065216	203371	1.62697	5.89527	88.3244	8152	8152	84.1669	11.0361	17.0349	22.6672	30.2872	94098.2
	MotorCortex_Merge	3390	23.2592	9.70024	0.065216	189609	1.51687	3.96678	79.9601	8152	8152	70.9552	9.70084	16.1665	21.7695	28.6637	101076
	MotorCortex_Merge	3840	23.5258	8.50318	0.065216	191782	1.53426	6.44206	71.8236	8152	8152	66.5396	8.5037	17.1261	22.1158	28.6523	115191
	MotorCortex_Merge	4440	23.0449	8.43163	0.065216	187862	1.5029	7.28367	64.5313	8152	8152	62.6938	8.43214	16.6731	21.851	27.8703	129018
	MotorCortex_Merge	5040	22.5386	9.16679	0.065216	183735	1.46988	7.34183	76.4777	8152	8152	70.851	9.16736	15.977	20.7804	27.1462	142542
	MotorCortex_Merge	5640	23.8519	8.97177	0.065216	194440	1.55552	6.96536	93.167	8152	8152	84.2941	8.97232	17.2747	22.3216	28.787	156853
	MotorCortex_Merge	6240	26.7374	11.3914	0.065216	217964	1.74371	6.16247	96.9206	8152	8152	86.7388	11.3921	18.4127	24.6268	32.9473	172895
	MotorCortex_Merge	6840	25.3403	12.3159	0.065216	206574	1.65259	5.48392	100.606	8152	8152	98.1605	12.3166	16.0614	22.409	32.1244	188099
	OrbitofrontalCortex_Merge	5	0	0	0.037872	0	0	0	0	4734	4734	0	0	0	0	0	0
	OrbitofrontalCortex_Merge	15	0	0	0.037872	0	0	0	0	4734	4734	0	0	0	0	0	0
	OrbitofrontalCortex_Merge	25	7.02526	22.5151	0.037872	33257.6	0.266061	-6.8129e-05	353.376	4734	4734	311.547	22.5175	0.130617	0.878882	4.11542	70.2526
	OrbitofrontalCortex_Merge	35	19.8807	36.132	0.037872	94115.4	0.752923	-9.85572e-05	359.292	4734	4734	312.446	36.1358	0.781622	4.65441	21.8547	269.06
	OrbitofrontalCortex_Merge	45	31.0646	57.3394	0.037872	147060	1.17648	-0.000130885	581.693	4734	4734	525.149	57.3455	2.52652	9.51493	33.0859	579.706
	OrbitofrontalCortex_Merge	55	39.1244	61.9301	0.037872	185215	1.48172	0.026439	699.973	4734	4734	660.128	61.9366	4.9093	16.8137	47.9801	970.95
	OrbitofrontalCortex_Merge	65	44.2862	68.3259	0.037872	209651	1.67721	0.089239	614.574	4734	4734	559.253	68.3331	6.54247	18.9476	49.4729	1413.81
	OrbitofrontalCortex_Merge	75	55.2453	73.6434	0.037872	261531	2.09225	0.125399	896.281	4734	4734	782.256	73.6512	10.6605	28.8756	66.9157	1966.26
	OrbitofrontalCortex_Merge	85	44.5947	60.2191	0.037872	211111	1.68889	-0.000108369	719.295	4734	4734	598.942	60.2254	8.93057	23.6782	54.9848	2412.21
	OrbitofrontalCortex_Merge	95	42.9654	57.7405	0.037872	203398	1.62719	0.164872	609.595	4734	4734	530.835	57.7466	8.00353	22.3998	54.5463	2841.87
	OrbitofrontalCortex_Merge	105	42.0074	61.8537	0.037872	198863	1.59091	0.012949	575.163	4734	4734	522.664	61.8602	6.89097	21.2175	49.4257	3261.94
	OrbitofrontalCortex_Merge	115	40.6161	58.9529	0.037872	192277	1.53821	0.032226	613.846	4734	4734	552.481	58.9592	8.08512	20.2453	48.2189	3668.1
	OrbitofrontalCortex_Merge	125	44.086	66.1044	0.037872	208703	1.66962	0.072658	795.075	4734	4734	742.88	66.1114	8.93833	22.4364	52.9214	4108.96
	OrbitofrontalCortex_Merge	135	59.3508	81.3875	0.037872	280967	2.24774	0.124923	629.948	4734	4734	603.821	81.3961	11.3941	29.5128	70.1912	4702.47
	OrbitofrontalCortex_Merge	145	45.1975	52.8915	0.037872	213965	1.71172	0.143023	470.778	4734	4734	389.498	52.897	10.6892	25.7412	58.5377	5154.44
	OrbitofrontalCortex_Merge	155	47.0076	68.2981	0.037872	222534	1.78027	0.029903	903.518	4734	4734	728.367	68.3053	9.42492	22.9679	56.2635	5624.52
	OrbitofrontalCortex_Merge	165	36.5138	44.4654	0.037872	172856	1.38285	0.024577	375.428	4734	4734	321.363	44.4701	8.47948	20.6265	47.0948	5989.66
	OrbitofrontalCortex_Merge	175	45.2253	61.4251	0.037872	214097	1.71277	0.042357	621.962	4734	4734	572.628	61.4316	9.10351	23.233	56.9251	6441.91
	OrbitofrontalCortex_Merge	195	46.0328	46.3118	0.037872	217919	1.74335	0.634261	463.418	4734	4734	439.259	46.3167	17.2129	30.2145	59.2909	7822.89
	OrbitofrontalCortex_Merge	225	46.478	40.9905	0.037872	220027	1.76021	0.519733	325.051	4734	4734	299.206	40.9949	17.8815	34.8537	60.8072	9217.23
	OrbitofrontalCortex_Merge	270	50.4819	34.8546	0.037872	238981	1.91185	4.60333	324.871	4734	4734	285.204	34.8583	28.0415	40.6906	63.0104	12246.1
	OrbitofrontalCortex_Merge	360	41.633	18.1598	0.037872	197091	1.57673	6.57911	148.475	4734	4734	132.893	18.1617	28.8866	38.8291	50.3613	17242.1
	OrbitofrontalCortex_Merge	480	41.9484	20.7206	0.037872	198584	1.58867	9.14142	177.953	4734	4734	162.464	20.7228	27.3731	37.0764	51.4592	22275.9
	OrbitofrontalCortex_Merge	690	38.3398	14.393	0.037872	181500	1.452	9.17581	98.934	4734	4734	96.2322	14.3945	27.62	36.127	46.6329	33777.8
	OrbitofrontalCortex_Merge	990	34.5023	12.0663	0.037872	163334	1.30667	8.06695	95.4055	4734	4734	92.1218	12.0676	26.4381	33.2838	40.8223	44128.5
	OrbitofrontalCortex_Merge	1290	33.2782	12.9422	0.037872	157539	1.26031	9.36144	97.0688	4734	4734	92.5364	12.9435	23.3408	31.2994	41.254	54112
	OrbitofrontalCortex_Merge	1590	31.1112	14.0357	0.037872	147281	1.17824	9.08732	125.441	4734	4734	116.922	14.0372	21.0135	28.2104	38.4118	63445.4
	OrbitofrontalCortex_Merge	1890	30.2923	13.5643	0.037872	143404	1.14723	7.7568	107.307	4734	4734	95.3376	13.5657	20.05	27.9545	37.7482	72533
	OrbitofrontalCortex_Merge	2190	27.4197	13.5308	0.037872	129805	1.03844	5.16347	93.4111	4734	4734	84.9462	13.5322	16.7753	24.7229	35.273	80758.9
	OrbitofrontalCortex_Merge	2490	27.4533	11.0311	0.037872	129964	1.03971	4.73485	77.4994	4734	4734	74.0087	11.0323	19.1533	26.4393	34.3951	88994.9
	OrbitofrontalCortex_Merge	2790	26.8956	12.2115	0.037872	127324	1.01859	4.14208	90.5705	4734	4734	87.5673	12.2128	18.8592	24.6061	32.5156	97063.6
	OrbitofrontalCortex_Merge	3090	27.2756	13.3738	0.037872	129123	1.03298	5.03928	101.163	4734	4734	94.7007	13.3752	18.1219	24.3206	33.0569	105246
	OrbitofrontalCortex_Merge	3390	20.9088	11.6017	0.037872	98982.4	0.791859	4.42112	90.1664	4734	4734	87.2369	11.6029	12.8604	17.7621	25.4853	111519
	OrbitofrontalCortex_Merge	3840	24.1137	10.2876	0.037872	114154	0.913234	7.19695	84.7287	4734	4734	80.4763	10.2887	17.0142	21.8074	28.2292	125987
	OrbitofrontalCortex_Merge	4440	25.097	10.1363	0.037872	118809	0.950474	8.16027	87.3713	4734	4734	84.5488	10.1374	17.6527	23.49	30.4118	141045
	OrbitofrontalCortex_Merge	5040	22.8848	10.3989	0.037872	108337	0.866695	5.34173	81.2553	4734	4734	78.4154	10.4	15.9861	20.8965	27.2186	154776
	OrbitofrontalCortex_Merge	5640	24.2139	10.46	0.037872	114629	0.91703	5.97037	78.9915	4734	4734	74.429	10.4611	16.6828	21.4461	29.4587	169305
	OrbitofrontalCortex_Merge	6240	23.0427	12.4213	0.037872	109084	0.872671	5.63165	99.2846	4734	4734	93.0263	12.4226	13.7343	20.3276	29.4106	183130
	OrbitofrontalCortex_Merge	6840	24.3146	12.4618	0.037872	115105	0.920843	5.77408	97.222	4734	4734	88.2122	12.4631	15.1503	21.3919	30.7021	197719
	ParACortex_Merge	5	0	0	0.015264	0	0	0	0	1908	1908	0	0	0	0	0	0
	ParACortex_Merge	15	0	0	0.015264	0	0	0	0	1908	1908	0	0	0	0	0	0
	ParACortex_Merge	25	8.54474	21.8314	0.015264	16303.4	0.130427	-6.85975e-05	243.15	1908	1908	193.56	21.8372	0.161825	0.740816	5.88562	85.4474
	ParACortex_Merge	35	18.3794	48.5152	0.015264	35067.9	0.280543	-8.15773e-05	774.187	1908	1908	668.574	48.5279	1.25173	4.92835	17.2482	269.241
	ParACortex_Merge	45	17.4519	30.9674	0.015264	33298.1	0.266385	-0.000109695	330.597	1908	1908	293.989	30.9755	1.93313	7.19702	19.3424	443.76
	ParACortex_Merge	55	41.1609	58.1403	0.015264	78535	0.62828	0.130154	518.07	1908	1908	414.487	58.1555	6.11284	16.8286	54.3633	855.369
	ParACortex_Merge	65	42.031	58.2065	0.015264	80195.2	0.641562	0.174653	547.141	1908	1908	508.78	58.2217	7.51008	21.4457	52.4907	1275.68
	ParACortex_Merge	75	53.4091	75.9161	0.015264	101905	0.815236	0.283609	939.221	1908	1908	751.936	75.936	13.1282	26.8487	60.1188	1809.77
	ParACortex_Merge	85	42.177	56.4551	0.015264	80473.7	0.64379	0.322764	554.887	1908	1908	440.355	56.4699	8.67804	21.5282	53.9613	2231.54
	ParACortex_Merge	95	54.7684	70.0174	0.015264	104498	0.835985	0.598717	778.612	1908	1908	681.209	70.0358	14.2678	32.3558	66.9614	2779.22
	ParACortex_Merge	105	32.6416	40.9412	0.015264	62280.1	0.498241	0.115797	248.942	1908	1908	232.641	40.9519	7.60537	16.1338	39.5177	3105.64
	ParACortex_Merge	115	44.5071	48.4925	0.015264	84919.6	0.679357	0.028147	345.183	1908	1908	321.007	48.5052	12.146	28.8361	58.3323	3550.71
	ParACortex_Merge	125	31.1676	51.6168	0.015264	59467.9	0.475743	0.009079	534.872	1908	1908	470.008	51.6303	5.66329	12.6043	35.0245	3862.39
	ParACortex_Merge	135	48.4168	58.377	0.015264	92379.3	0.739035	0.510705	480.812	1908	1908	420.916	58.3923	11.5889	26.344	62.6162	4346.56
	ParACortex_Merge	145	41.0534	62.5808	0.015264	78329.9	0.62664	0.009005	635.161	1908	1908	485.94	62.5972	7.16766	20.6374	46.3154	4757.09
	ParACortex_Merge	155	46.347	57.6287	0.015264	88430.1	0.707441	0.371504	384.907	1908	1908	358.429	57.6438	9.3703	21.9715	60.0271	5220.56
	ParACortex_Merge	165	32.5884	52.1741	0.015264	62178.8	0.49743	0.212605	873.481	1908	1908	590.417	52.1878	6.70229	16.4334	37.8461	5546.44
	ParACortex_Merge	175	19.233	39.3834	0.015264	36696.5	0.293572	0.050212	568.345	1908	1908	484.951	39.3938	3.99695	8.98318	19.0108	5738.77
	ParACortex_Merge	195	38.1189	35.829	0.015264	72731	0.581848	2.78633	311.571	1908	1908	263.74	35.8384	13.4256	26.8439	51.0101	6882.34
	ParACortex_Merge	225	37.7275	30.1092	0.015264	71984.1	0.575873	1.04525	262.421	1908	1908	224.31	30.1171	15.7754	29.4092	50.9741	8014.17
	ParACortex_Merge	270	53.73	33.3108	0.015264	102517	0.820134	8.93688	285.989	1908	1908	245.78	33.3195	29.8649	44.112	69.2539	11238
	ParACortex_Merge	360	40.8418	15.5589	0.015264	77926.1	0.623409	11.3859	116.037	1908	1908	107.27	15.563	29.1092	38.5314	49.7899	16139
	ParACortex_Merge	480	38.432	16.3748	0.015264	73328.2	0.586625	9.73469	112.253	1908	1908	109.337	16.3791	26.5715	35.5343	46.7627	20750.8
	ParACortex_Merge	690	36.0349	11.9987	0.015264	68754.6	0.550037	15.5222	95.4347	1908	1908	93.1892	12.0019	27.4002	33.3783	42.3233	31561.3
	ParACortex_Merge	990	30.7618	9.83329	0.015264	58693.5	0.469548	12.1376	71.3993	1908	1908	69.185	9.83587	23.4403	29.3127	36.8828	40789.8
	ParACortex_Merge	1290	29.4742	10.3377	0.015264	56236.8	0.449894	8.28706	69.4828	1908	1908	64.7076	10.3404	21.3306	27.9561	35.7158	49632.1
	ParACortex_Merge	1590	28.565	8.85746	0.015264	54502	0.436016	10.356	65.8784	1908	1908	61.4648	8.85978	21.7391	26.7965	34.0722	58201.6
	ParACortex_Merge	1890	26.6627	8.53478	0.015264	50872.4	0.406979	11.0586	62.813	1908	1908	59.2801	8.53701	20.3467	24.8892	31.3934	66200.4
	ParACortex_Merge	2190	24.263	8.23639	0.015264	46293.8	0.37035	5.35534	64.4127	1908	1908	58.5737	8.23855	18.5626	22.8714	28.7311	73479.3
	ParACortex_Merge	2490	25.6008	8.10337	0.015264	48846.2	0.39077	8.59931	75.4973	1908	1908	69.6053	8.10549	19.9225	24.1673	30.3904	81159.5
	ParACortex_Merge	2790	23.6938	8.46293	0.015264	45207.7	0.361662	8.69972	61.8374	1908	1908	60.4219	8.46514	17.7246	22.5252	28.2346	88267.7
	ParACortex_Merge	3090	23.5271	7.78213	0.015264	44889.7	0.359117	5.84065	61.6056	1908	1908	54.5235	7.78417	17.9568	22.8401	27.9963	95325.8
	ParACortex_Merge	3390	19.2327	8.96554	0.015264	36695.9	0.293567	6.25847	77.5451	1908	1908	68.5616	8.96789	13.4938	16.8669	22.3513	101096
	ParACortex_Merge	3840	24.2979	6.44534	0.015264	46360.5	0.370884	11.4361	55.9514	1908	1908	52.6468	6.44703	19.8264	23.4642	27.9166	115674
	ParACortex_Merge	4440	25.5825	8.80672	0.015264	48811.4	0.390492	8.97173	88.3236	1908	1908	74.3734	8.80903	19.7053	24.6513	29.9649	131024
	ParACortex_Merge	5040	20.5671	7.58479	0.015264	39242	0.313936	7.04727	54.1381	1908	1908	52.533	7.58678	14.5968	19.3055	25.2766	143364
	ParACortex_Merge	5640	22.0521	6.88225	0.015264	42075.4	0.336603	8.27384	57.9444	1908	1908	54.6655	6.88405	17.161	21.2891	25.6646	156595
	ParACortex_Merge	6240	25.0534	9.49208	0.015264	47801.9	0.382415	8.72442	67.7744	1908	1908	61.8763	9.49456	17.9817	23.5568	30.3175	171627
	ParACortex_Merge	6840	22.3261	7.77001	0.015264	42598.3	0.340786	8.0846	63.9368	1908	1908	60.2075	7.77204	17.0329	20.6299	26.4275	185023
	RetrosplenialCortex_Merge	5	0	0	0.03784	0	0	0	0	4730	4730	0	0	0	0	0	0
	RetrosplenialCortex_Merge	15	0	0	0.03784	0	0	0	0	4730	4730	0	0	0	0	0	0
	RetrosplenialCortex_Merge	25	13.1284	26.8416	0.03784	62097.5	0.49678	-6.45513e-05	256.356	4730	4730	234.033	26.8445	0.589799	3.11082	11.6491	131.284
	RetrosplenialCortex_Merge	35	24.9971	37.7508	0.03784	118236	0.94589	0.006335	378.127	4730	4730	344.378	37.7548	3.38794	11.1934	29.4902	381.255
	RetrosplenialCortex_Merge	45	40.6113	53.6819	0.03784	192092	1.53673	-0.00013615	617.743	4730	4730	488.093	53.6876	6.92608	21.1804	52.6337	787.369
	RetrosplenialCortex_Merge	55	48.7427	76.9144	0.03784	230553	1.84442	0.12311	1375.49	4730	4730	977.665	76.9225	7.00255	21.4224	60.5316	1274.8
	RetrosplenialCortex_Merge	65	62.917	83.0057	0.03784	297597	2.38078	0.137787	836.272	4730	4730	759.458	83.0145	13.2343	32.9666	77.1741	1903.97
	RetrosplenialCortex_Merge	75	71.7322	90.213	0.03784	339293	2.71435	0.222005	700.117	4730	4730	670.302	90.2225	15.1307	39.3064	93.2168	2621.29
	RetrosplenialCortex_Merge	85	58.9621	66.398	0.03784	278891	2.23113	0.188796	684.187	4730	4730	612.736	66.405	19.0429	36.6532	73.3244	3210.91
	RetrosplenialCortex_Merge	95	75.7305	89.0852	0.03784	358205	2.86564	0.546767	880.27	4730	4730	802.652	89.0946	22.3313	48.2078	92.2631	3968.21
	RetrosplenialCortex_Merge	105	53.0951	74.5297	0.03784	251140	2.00912	0.48919	682.294	4730	4730	651.471	74.5376	12.4609	26.9386	60.0042	4499.16
	RetrosplenialCortex_Merge	115	66.0934	96.8015	0.03784	312622	2.50097	0.19577	1146.82	4730	4730	980.479	96.8117	12.4547	30.0322	81.7661	5160.1
	RetrosplenialCortex_Merge	125	47.6158	49.6533	0.03784	225223	1.80178	0.443468	583.013	4730	4730	434.517	49.6585	14.0717	31.9149	64.723	5636.26
	RetrosplenialCortex_Merge	135	51.4389	72.5166	0.03784	243306	1.94645	0.075905	763.936	4730	4730	729.631	72.5243	8.96554	24.8948	66.8139	6150.65
	RetrosplenialCortex_Merge	145	44.399	47.5038	0.03784	210007	1.68006	0.346022	406.893	4730	4730	379.762	47.5088	11.7797	27.9503	60.0548	6594.63
	RetrosplenialCortex_Merge	155	42.2982	63.4483	0.03784	200071	1.60057	0.234806	595.389	4730	4730	578.465	63.455	8.29681	19.7998	45.5293	7017.62
	RetrosplenialCortex_Merge	165	37.2631	44.9359	0.03784	176254	1.41004	0.177414	501.133	4730	4730	387.005	44.9407	9.3768	20.4571	47.0461	7390.25
	RetrosplenialCortex_Merge	175	55.5031	75.7918	0.03784	262530	2.10024	0.110616	851.179	4730	4730	766.065	75.7998	11.9045	28.1377	67.5039	7945.28
	RetrosplenialCortex_Merge	195	55.2692	45.1087	0.03784	261423	2.09138	4.11853	358.732	4730	4730	344.428	45.1135	24.2374	42.8284	71.5957	9603.35
	RetrosplenialCortex_Merge	225	46.0399	42.4362	0.03784	217768	1.74215	2.40426	313.345	4730	4730	300.357	42.4407	17.8051	30.6949	58.5548	10984.5
	RetrosplenialCortex_Merge	270	57.5697	35.4206	0.03784	272305	2.17844	5.86405	379.301	4730	4730	352.136	35.4244	33.6548	49.1836	72.5947	14438.7
	RetrosplenialCortex_Merge	360	43.2871	18.2185	0.03784	204748	1.63798	6.83592	127.992	4730	4730	121.768	18.2204	29.3488	39.6293	54.7787	19633.2
	RetrosplenialCortex_Merge	480	36.869	17.7257	0.03784	174390	1.39512	9.11498	157.763	4730	4730	138.347	17.7275	24.277	32.8169	45.7278	24057.5
	RetrosplenialCortex_Merge	690	34.8779	11.6864	0.03784	164972	1.31978	13.1579	102.44	4730	4730	92.4578	11.6877	26.8846	33.369	40.6678	34520.8
	RetrosplenialCortex_Merge	990	28.9761	9.7311	0.03784	137057	1.09646	8.99949	84.8763	4730	4730	81.431	9.73212	22.2384	27.4795	33.747	43213.7
	RetrosplenialCortex_Merge	1290	27.2204	9.82152	0.03784	128753	1.03002	8.0881	91.4001	4730	4730	83.9419	9.82256	20.5825	25.5221	32.0506	51379.8
	RetrosplenialCortex_Merge	1590	26.2384	8.80489	0.03784	124108	0.992862	8.65494	87.6397	4730	4730	77.9763	8.80581	20.3115	24.8267	30.7884	59251.3
	RetrosplenialCortex_Merge	1890	26.7733	10.0458	0.03784	126638	1.0131	9.16991	85.5695	4730	4730	81.371	10.0468	19.6042	25.0692	31.9801	67283.3
	RetrosplenialCortex_Merge	2190	23.6729	10.3698	0.03784	111973	0.895781	7.04339	75.1069	4730	4730	70.1667	10.3709	16.2472	21.1864	27.8286	74385.2
	RetrosplenialCortex_Merge	2490	23.4688	10.5382	0.03784	111007	0.888059	7.14838	99.1074	4730	4730	94.045	10.5393	16.0473	21.2485	28.2359	81425.8
	RetrosplenialCortex_Merge	2790	23.021	11.4034	0.03784	108889	0.871116	5.56579	83.5584	4730	4730	77.7688	11.4046	14.7626	19.9083	28.2478	88332.1
	RetrosplenialCortex_Merge	3090	22.7444	9.00507	0.03784	107581	0.860647	7.67521	68.9907	4730	4730	67.4972	9.00602	16.217	20.7452	27.2927	95155.4
	RetrosplenialCortex_Merge	3390	20.4191	8.96349	0.03784	96582.4	0.77266	5.62165	70.6169	4730	4730	66.8858	8.96443	13.866	18.9348	25.2821	101281
	RetrosplenialCortex_Merge	3840	19.967	7.37299	0.03784	94444	0.755552	7.88731	65.7299	4730	4730	61.0246	7.37377	14.4272	18.4559	24.0482	113261
	RetrosplenialCortex_Merge	4440	21.9485	7.7894	0.03784	103816	0.830532	5.78583	66.5404	4730	4730	61.6717	7.79022	16.098	20.8992	26.3625	126430
	RetrosplenialCortex_Merge	5040	19.7117	9.30182	0.03784	93236.2	0.74589	5.06039	80.7529	4730	4730	75.5261	9.30281	13.3315	17.1523	23.661	138257
	RetrosplenialCortex_Merge	5640	21.8739	8.58748	0.03784	103464	0.827709	6.51667	59.6837	4730	4730	58.9835	8.58839	16.0299	19.7834	25.9075	151382
	RetrosplenialCortex_Merge	6240	23.0898	10.5416	0.03784	109215	0.873716	6.54262	71.1599	4730	4730	68.7674	10.5427	15.2726	20.9577	28.109	165236
	RetrosplenialCortex_Merge	6840	21.5887	9.38113	0.03784	102115	0.816917	5.65824	66.629	4730	4730	64.8826	9.38212	14.1786	20.0058	27.6337	178189
	SomatosensoryCortex_Merge	5	0	0	0.1432	0	0	0	0	17900	17900	0	0	0	0	0	0
	SomatosensoryCortex_Merge	15	0	0	0.1432	0	0	0	0	17900	17900	0	0	0	0	0	0
	SomatosensoryCortex_Merge	25	6.71804	18.789	0.1432	120253	0.962023	-6.86632e-05	326.31	17900	17900	316.915	18.7895	0.126582	0.847055	4.55115	67.1804
	SomatosensoryCortex_Merge	35	16.7398	38.0253	0.1432	299642	2.39714	-0.000103736	604.082	17900	17900	563.93	38.0263	0.807103	3.29186	13.6631	234.578
	SomatosensoryCortex_Merge	45	30.7079	49.0366	0.1432	549671	4.39737	-0.000136575	600.079	17900	17900	573.821	49.038	4.35112	13.1481	35.0522	541.657
	SomatosensoryCortex_Merge	55	44.0682	66.9525	0.1432	788820	6.31056	0.022307	731.148	17900	17900	663.855	66.9544	6.3704	19.2005	52.1566	982.339
	SomatosensoryCortex_Merge	65	44.6443	57.5148	0.1432	799132	6.39306	0.106375	931.538	17900	17900	848.99	57.5164	9.00863	24.7125	58.7936	1428.78
	SomatosensoryCortex_Merge	75	52.3906	68.5456	0.1432	937792	7.50233	0.116134	1151.43	17900	17900	822.639	68.5476	11.2599	28.3831	65.2246	1952.69
	SomatosensoryCortex_Merge	85	55.2045	71.5792	0.1432	988160	7.90528	0.067586	636.188	17900	17900	606.222	71.5812	11.8556	28.791	68.4391	2504.73
	SomatosensoryCortex_Merge	95	62.6586	84.1834	0.1432	1.12159e+06	8.9727	0.052002	861.795	17900	17900	771.85	84.1857	13.2532	32.4319	76.5456	3131.32
	SomatosensoryCortex_Merge	105	49.5064	65.969	0.1432	886164	7.08931	0.073474	1006.16	17900	17900	786.669	65.9709	11.6811	27.4059	59.8742	3626.38
	SomatosensoryCortex_Merge	115	49.7564	65.1853	0.1432	890639	7.12511	0.026165	780.433	17900	17900	732.69	65.1871	11.0471	27.7966	62.992	4123.95
	SomatosensoryCortex_Merge	125	42.6178	58.2308	0.1432	762859	6.10287	0.053968	707.585	17900	17900	671.259	58.2324	8.53008	21.8061	52.3556	4550.12
	SomatosensoryCortex_Merge	135	48.3942	59.1144	0.1432	866257	6.93006	0.081816	731.089	17900	17900	600.648	59.1161	9.8951	27.3649	63.4228	5034.07
	SomatosensoryCortex_Merge	145	46.0541	58.8802	0.1432	824369	6.59495	0.018116	527.387	17900	17900	491.193	58.8818	9.79099	23.9364	58.174	5494.61
	SomatosensoryCortex_Merge	155	36.0776	48.5217	0.1432	645790	5.16632	0.014357	703.769	17900	17900	624.172	48.5231	7.81881	18.8198	44.7102	5855.38
	SomatosensoryCortex_Merge	165	43.4723	58.32	0.1432	778155	6.22524	0.063356	669.858	17900	17900	590.868	58.3216	8.72094	22.7845	52.468	6290.11
	SomatosensoryCortex_Merge	175	38.1842	52.2935	0.1432	683497	5.46797	0.076156	653.39	17900	17900	604.484	52.295	7.95402	19.8857	45.6178	6671.95
	SomatosensoryCortex_Merge	195	54.6337	53.3028	0.1432	977943	7.82355	1.4076	612.444	17900	17900	575.44	53.3043	21.3145	36.9815	68.8411	8310.96
	SomatosensoryCortex_Merge	225	42.6805	38.0716	0.1432	763981	6.11184	1.067	401.043	17900	17900	366.943	38.0727	16.9835	31.8407	55.6023	9591.37
	SomatosensoryCortex_Merge	270	45.2975	31.2386	0.1432	810825	6.4866	4.027	316.322	17900	17900	298.094	31.2394	24.5645	36.8338	56.7107	12309.2
	SomatosensoryCortex_Merge	360	45.684	19.768	0.1432	817744	6.54195	10.3019	170.875	17900	17900	167.249	19.7685	31.7791	42.3724	55.4566	17791.3
	SomatosensoryCortex_Merge	480	36.1319	16.8907	0.1432	646761	5.17409	5.63666	166.654	17900	17900	152.972	16.8911	24.0105	32.9452	44.3201	22127.1
	SomatosensoryCortex_Merge	690	35.6045	12.3408	0.1432	637321	5.09857	9.45916	106.258	17900	17900	104.016	12.3411	26.9589	33.5574	41.8432	32808.5
	SomatosensoryCortex_Merge	990	30.294	10.3791	0.1432	542262	4.3381	9.17267	95.5447	17900	17900	87.8523	10.3794	22.8302	28.3624	35.8305	41896.7
	SomatosensoryCortex_Merge	1290	28.084	10.639	0.1432	502703	4.02163	7.46264	97.2173	17900	17900	92.3834	10.6393	20.5538	26.0786	33.5098	50321.9
	SomatosensoryCortex_Merge	1590	27.8904	10.6138	0.1432	499238	3.99391	6.47016	103.475	17900	17900	99.0052	10.6141	20.4717	25.7159	33.2326	58689
	SomatosensoryCortex_Merge	1890	26.9273	9.99775	0.1432	481999	3.85599	5.5521	88.6498	17900	17900	86.6195	9.99803	19.6394	25.4426	32.3871	66767.2
	SomatosensoryCortex_Merge	2190	25.7966	11.4392	0.1432	461760	3.69408	6.19834	96.0692	17900	17900	87.8467	11.4395	17.4296	23.2806	31.5959	74506.2
	SomatosensoryCortex_Merge	2490	25.6406	10.6186	0.1432	458968	3.67174	4.44121	108.344	17900	17900	101.937	10.6189	18.3265	23.5408	30.4186	82198.4
	SomatosensoryCortex_Merge	2790	23.1072	10.2334	0.1432	413619	3.30896	5.59402	93.6726	17900	17900	89.9381	10.2337	16.2381	20.8942	27.1726	89130.6
	SomatosensoryCortex_Merge	3090	24.4918	10.0673	0.1432	438403	3.50723	5.50488	103.372	17900	17900	102.375	10.0676	17.2564	22.8504	29.6939	96478.1
	SomatosensoryCortex_Merge	3390	25.4602	10.5305	0.1432	455738	3.64591	5.77497	83.246	17900	17900	80.8356	10.5308	17.6639	23.6545	31.2016	104116
	SomatosensoryCortex_Merge	3840	23.0822	7.66491	0.1432	413171	3.30537	6.47284	73.9547	17900	17900	71.2263	7.66512	17.6898	22.1585	27.2683	117966
	SomatosensoryCortex_Merge	4440	23.1138	8.42926	0.1432	413737	3.3099	6.86515	83.3232	17900	17900	78.7798	8.4295	17.1335	21.5417	27.3645	131834
	SomatosensoryCortex_Merge	5040	22.726	9.85419	0.1432	406796	3.25436	5.08938	97.0953	17900	17900	95.5604	9.85446	15.8891	20.6424	27.5501	145469
	SomatosensoryCortex_Merge	5640	23.8499	9.4581	0.1432	426914	3.41531	7.15151	80.6878	17900	17900	77.0256	9.45836	17.0901	21.9968	28.5273	159779
	SomatosensoryCortex_Merge	6240	23.9649	9.35629	0.1432	428972	3.43178	6.24885	93.3253	17900	17900	90.9377	9.35656	16.9743	22.4688	29.3659	174158
	SomatosensoryCortex_Merge	6840	23.4588	11.1403	0.1432	419913	3.3593	3.85247	97.3184	17900	17900	94.2459	11.1406	15.1619	20.7776	29.6778	188234
	VisualCortex_Merge	5	0	0	0.072272	0	0	0	0	9034	9034	0	0	0	0	0	0
	VisualCortex_Merge	15	0	0	0.072272	0	0	0	0	9034	9034	0	0	0	0	0	0
	VisualCortex_Merge	25	7.30588	15.3445	0.072272	66001.3	0.528011	-6.85975e-05	309.569	9034	9034	219.678	15.3453	0.361656	1.72077	7.06583	73.0588
	VisualCortex_Merge	35	23.9274	42.4933	0.072272	216160	1.72928	-9.40291e-05	478.562	9034	9034	469.397	42.4957	1.88145	7.04677	26.2611	312.333
	VisualCortex_Merge	45	30.767	45.6562	0.072272	277949	2.22359	0.023029	607.92	9034	9034	489.005	45.6587	4.70005	13.3987	36.7831	620.003
	VisualCortex_Merge	55	43.1612	59.73	0.072272	389918	3.11935	0.126742	790.454	9034	9034	738.414	59.7333	7.87791	21.5268	54.0712	1051.61
	VisualCortex_Merge	65	46.6876	63.0649	0.072272	421776	3.37421	0.083511	1094.07	9034	9034	745.407	63.0683	9.0206	24.9019	58.19	1518.49
	VisualCortex_Merge	75	58.9082	79.7897	0.072272	532177	4.25741	0.170175	1093.67	9034	9034	911.216	79.7941	14.4238	32.8258	71.2226	2107.57
	VisualCortex_Merge	85	57.921	82.8112	0.072272	523259	4.18607	0.225506	1178.73	9034	9034	1101.32	82.8158	11.5112	30.4913	72.3271	2686.78
	VisualCortex_Merge	95	58.7325	79.2101	0.072272	530589	4.24471	0.7881	747.534	9034	9034	709.73	79.2145	14.6153	32.0698	68.0852	3274.11
	VisualCortex_Merge	105	56.5758	71.1319	0.072272	511106	4.08885	0.363124	867.188	9034	9034	702.891	71.1359	13.9778	31.6833	69.4906	3839.87
	VisualCortex_Merge	115	44.4386	58.5817	0.072272	401458	3.21166	0.104876	752.316	9034	9034	654.593	58.585	10.2426	23.8894	53.7522	4284.25
	VisualCortex_Merge	125	39.7185	62.342	0.072272	358817	2.87053	0.042038	918.6	9034	9034	844.886	62.3455	7.47522	19.0949	46.1795	4681.44
	VisualCortex_Merge	135	53.701	66.6689	0.072272	485135	3.88108	0.16713	696.176	9034	9034	642	66.6725	12.0371	29.0759	69.5129	5218.45
	VisualCortex_Merge	145	42.4297	56.0378	0.072272	383310	3.06648	0.16876	770.031	9034	9034	626.346	56.0409	8.79932	22.4703	53.0495	5642.74
	VisualCortex_Merge	155	45.866	64.6246	0.072272	414353	3.31482	0.142289	649.317	9034	9034	619.347	64.6282	9.11884	22.7607	53.6765	6101.4
	VisualCortex_Merge	165	39.9238	57.3495	0.072272	360672	2.88537	0.102676	845.093	9034	9034	688.324	57.3527	7.79614	20.2482	47.4174	6500.64
	VisualCortex_Merge	175	34.5568	42.6678	0.072272	312187	2.49749	0.064402	406.672	9034	9034	354.61	42.6702	7.56704	19.0521	43.1478	6846.21
	VisualCortex_Merge	195	48.085	38.5581	0.072272	434400	3.4752	2.17658	337.781	9034	9034	300.413	38.5602	21.0183	36.6848	63.6319	8288.76
	VisualCortex_Merge	225	49.7505	38.556	0.072272	449446	3.59557	0.847591	506.691	9034	9034	424.87	38.5581	23.2487	39.9268	64.8071	9781.27
	VisualCortex_Merge	270	50.0525	28.9846	0.072272	452175	3.6174	4.97245	289.611	9034	9034	268.103	28.9862	29.6253	43.0256	63.3869	12784.4
	VisualCortex_Merge	360	43.9211	18.6528	0.072272	396783	3.17426	8.57592	158.967	9034	9034	148.196	18.6538	30.3844	41.2709	54.3704	18055
	VisualCortex_Merge	480	40.5859	16.0484	0.072272	366653	2.93322	6.9065	154.581	9034	9034	133.922	16.0493	28.7051	37.8529	49.9949	22925.3
	VisualCortex_Merge	690	34.1999	9.96182	0.072272	308962	2.4717	11.0014	95.6701	9034	9034	92.1799	9.96238	27.2943	32.8917	39.8078	33185.2
	VisualCortex_Merge	990	31.8892	9.21049	0.072272	288087	2.3047	11.9995	82.3896	9034	9034	75.3332	9.211	24.9774	30.9461	37.5546	42752
	VisualCortex_Merge	1290	27.5394	8.54894	0.072272	248791	1.99032	7.86874	69.8962	9034	9034	63.8187	8.54941	21.2114	26.274	32.6612	51013.8
	VisualCortex_Merge	1590	30.1659	10.1883	0.072272	272519	2.18015	8.87265	88.1644	9034	9034	82.3628	10.1889	22.296	29.0555	36.5642	60063.6
	VisualCortex_Merge	1890	24.2005	8.26768	0.072272	218628	1.74902	8.04881	75.3996	9034	9034	67.0403	8.26813	18.4813	22.4793	28.2099	67323.7
	VisualCortex_Merge	2190	24.8012	8.95119	0.072272	224054	1.79243	5.62219	81.9717	9034	9034	79.1992	8.95168	18.6755	23.3852	29.3889	74764.1
	VisualCortex_Merge	2490	25.8239	10.0179	0.072272	233293	1.86634	7.89273	73.0729	9034	9034	72.2172	10.0185	18.7131	24.0615	30.6293	82511.3
	VisualCortex_Merge	2790	23.7174	9.01194	0.072272	214263	1.7141	7.49967	68.1475	9034	9034	65.9316	9.01244	17.1403	21.9923	28.4907	89626.5
	VisualCortex_Merge	3090	25.3412	9.68898	0.072272	228933	1.83146	6.50403	95.6264	9034	9034	85.449	9.68952	18.6081	23.7563	30.2244	97228.9
	VisualCortex_Merge	3390	26.6761	10.3878	0.072272	240992	1.92793	7.68349	77.066	9034	9034	71.8264	10.3884	19.0917	24.8541	32.2286	105232
	VisualCortex_Merge	3840	25.2099	7.48566	0.072272	227746	1.82197	9.80617	63.6209	9034	9034	58.181	7.48607	19.5396	24.4083	29.8089	120358
	VisualCortex_Merge	4440	24.8999	6.9593	0.072272	224945	1.79956	9.22929	84.4967	9034	9034	70.5185	6.95968	19.9996	24.2604	28.9255	135298
	VisualCortex_Merge	5040	22.4081	7.63848	0.072272	202435	1.61948	6.79267	62.6465	9034	9034	58.4623	7.6389	16.7997	21.3906	27.0378	148742
	VisualCortex_Merge	5640	23.3247	6.62694	0.072272	210715	1.68572	8.3833	57.1465	9034	9034	53.5304	6.62731	18.4647	22.4546	27.1012	162737
	VisualCortex_Merge	6240	24.7156	9.98487	0.072272	223281	1.78625	6.57384	84.5645	9034	9034	78.5758	9.98542	17.5717	22.9784	29.5202	177567
	VisualCortex_Merge	6840	26.8863	11.6126	0.072272	242891	1.94313	5.92784	97.6716	9034	9034	87.9207	11.6133	18.6571	24.679	33.3668	193698
	HippocampusAnterior_Merge	5	0	0	0.050128	0	0	0	0	6266	6266	0	0	0	0	0	0
	HippocampusAnterior_Merge	15	0	0	0.050128	0	0	0	0	6266	6266	0	0	0	0	0	0
	HippocampusAnterior_Merge	25	10.8361	24.4359	0.050128	67899.1	0.543193	-6.85975e-05	323.291	6266	6266	288.037	24.4379	0.36642	2.03525	8.98034	108.361
	HippocampusAnterior_Merge	35	20.2989	37.3971	0.050128	127193	1.01754	-8.95327e-05	608.184	6266	6266	444.912	37.4001	1.52732	6.27773	21.1943	311.35
	HippocampusAnterior_Merge	45	30.4214	55.4143	0.050128	190620	1.52496	0.019687	634.979	6266	6266	590.98	55.4188	4.21029	11.7615	30.1488	615.564
	HippocampusAnterior_Merge	55	63.6697	84.1112	0.050128	398954	3.19163	0.094625	783.096	6266	6266	740.365	84.1179	13.044	35.1669	76.9367	1252.26
	HippocampusAnterior_Merge	65	52.054	62.4701	0.050128	326170	2.60936	0.066085	713.418	6266	6266	637.615	62.4751	12.2447	30.7641	67.5084	1772.8
	HippocampusAnterior_Merge	75	48.8183	59.5716	0.050128	305896	2.44716	0.254846	639.28	6266	6266	553.134	59.5763	11.0636	26.8513	62.9654	2260.98
	HippocampusAnterior_Merge	85	72.2742	84.5994	0.050128	452870	3.62296	0.651366	816.641	6266	6266	753.627	84.6062	19.8821	45.4376	89.6262	2983.73
	HippocampusAnterior_Merge	95	81.4387	103.119	0.050128	510295	4.08236	0.351514	836.197	6266	6266	782.832	103.127	18.1411	46.1298	101.142	3798.11
	HippocampusAnterior_Merge	105	44.014	54.3382	0.050128	275792	2.20634	0.209623	711.034	6266	6266	564.167	54.3425	10.7948	25.3448	56.4977	4238.25
	HippocampusAnterior_Merge	115	41.0011	54.4887	0.050128	256913	2.0553	0.104858	761.316	6266	6266	590.088	54.493	8.91915	20.8331	51.8902	4648.26
	HippocampusAnterior_Merge	125	54.9804	70.539	0.050128	344507	2.75606	0.095735	555.912	6266	6266	544.357	70.5447	12.36	29.3575	68.5994	5198.07
	HippocampusAnterior_Merge	135	41.774	58.1748	0.050128	261756	2.09404	0.087631	563.791	6266	6266	504.047	58.1795	9.00459	22.4835	48.7279	5615.81
	HippocampusAnterior_Merge	145	47.6419	58.5822	0.050128	298524	2.3882	0.291515	556.614	6266	6266	505.565	58.5869	10.7155	27.271	61.581	6092.23
	HippocampusAnterior_Merge	155	38.6886	57.2062	0.050128	242423	1.93938	0.163715	907.086	6266	6266	764.706	57.2108	8.11599	19.8767	45.2796	6479.11
	HippocampusAnterior_Merge	165	48.1119	60.7347	0.050128	301469	2.41175	0.193251	853.717	6266	6266	742.89	60.7396	12.3622	27.1861	62.1932	6960.23
	HippocampusAnterior_Merge	175	32.8796	51.1261	0.050128	206023	1.64819	0.157559	625.602	6266	6266	563.003	51.1302	6.53353	15.4915	36.4928	7289.03
	HippocampusAnterior_Merge	195	56.6704	40.9653	0.050128	355097	2.84077	1.44926	306.273	6266	6266	292.486	40.9685	28.5109	45.9776	72.7163	8989.14
	HippocampusAnterior_Merge	225	43.8555	39.6958	0.050128	274798	2.19839	1.86244	336.914	6266	6266	319.146	39.699	17.9776	31.0707	55.4863	10304.8
	HippocampusAnterior_Merge	270	43.5816	24.2348	0.050128	273082	2.18466	5.36205	308.878	6266	6266	219.658	24.2367	26.5788	38.0114	54.1457	12919.7
	HippocampusAnterior_Merge	360	46.4839	18.7773	0.050128	291268	2.33014	10.0377	147.418	6266	6266	138.651	18.7788	33.1887	42.6165	55.9293	18497.8
	HippocampusAnterior_Merge	480	37.7629	19.0614	0.050128	236622	1.89298	7.16068	184.823	6266	6266	176.316	19.0629	25.1387	33.9145	45.0932	23029.3
	HippocampusAnterior_Merge	690	32.0116	7.99441	0.050128	200585	1.60468	13.4838	84.4407	6266	6266	68.2878	7.99505	26.4049	31.5093	36.9159	32632.8
	HippocampusAnterior_Merge	990	27.6593	9.98762	0.050128	173313	1.38651	10.5412	80.6241	6266	6266	79.38	9.98842	20.7539	25.6761	32.389	40930.6
	HippocampusAnterior_Merge	1290	27.7282	10.2858	0.050128	173745	1.38996	6.08487	73.2874	6266	6266	71.719	10.2866	20.1847	26.1879	33.9188	49249.1
	HippocampusAnterior_Merge	1590	22.7947	7.54583	0.050128	142832	1.14265	8.31208	71.2373	6266	6266	64.5759	7.54643	17.2834	21.5732	26.9627	56087.5
	HippocampusAnterior_Merge	1890	24.3358	8.20817	0.050128	152488	1.21991	4.96633	68.6135	6266	6266	65.0219	8.20883	18.442	22.8299	28.9707	63388.2
	HippocampusAnterior_Merge	2190	22.5604	7.98151	0.050128	141364	1.13091	6.98863	65.7401	6266	6266	60.2944	7.98215	16.7719	21.0726	27.2081	70156.4
	HippocampusAnterior_Merge	2490	20.1337	6.97253	0.050128	126158	1.00926	6.43845	65.7716	6266	6266	64.1678	6.97308	15.4379	18.8973	23.4975	76196.5
	HippocampusAnterior_Merge	2790	19.6959	7.43211	0.050128	123414	0.987316	4.7986	60.1701	6266	6266	56.9936	7.43271	14.368	18.2712	23.5516	82105.2
	HippocampusAnterior_Merge	3090	19.6165	7.2154	0.050128	122917	0.983335	4.64401	58.5261	6266	6266	55.1274	7.21597	14.4651	18.487	23.2753	87990.2
	HippocampusAnterior_Merge	3390	18.6109	6.93481	0.050128	116616	0.932927	3.45766	64.6775	6266	6266	58.1049	6.93537	13.8431	17.4946	22.3465	93573.5
	HippocampusAnterior_Merge	3840	19.6016	5.95327	0.050128	122823	0.982587	7.0254	52.6739	6266	6266	47.327	5.95375	15.2308	18.7265	23.1056	105334
	HippocampusAnterior_Merge	4440	18.7553	5.9441	0.050128	117520	0.940163	7.48763	50.0885	6266	6266	48.8706	5.94457	14.5342	17.6059	21.8304	116588
	HippocampusAnterior_Merge	5040	15.8369	5.16146	0.050128	99233.7	0.79387	5.62322	43.2855	6266	6266	40.0766	5.16187	12.5	14.9177	18.1845	126090
	HippocampusAnterior_Merge	5640	17.4418	6.03643	0.050128	109290	0.874321	5.11372	49.9197	6266	6266	49.1536	6.03691	13.3267	16.3807	20.3244	136555
	HippocampusAnterior_Merge	6240	16.7801	5.78	0.050128	105144	0.841155	6.35143	47.7235	6266	6266	44.4668	5.78046	12.5408	15.7284	19.8249	146623
	HippocampusAnterior_Merge	6840	15.2246	4.98734	0.050128	95397.6	0.763181	5.78754	38.6264	6266	6266	37.3047	4.98774	11.6202	14.4129	17.9194	155758
	HippocampusPosterior_Merge	5	0	0	0.019568	0	0	0	0	2446	2446	0	0	0	0	0	0
	HippocampusPosterior_Merge	15	0	0	0.019568	0	0	0	0	2446	2446	0	0	0	0	0	0
	HippocampusPosterior_Merge	25	4.97192	10.7927	0.019568	12161.3	0.097291	-6.85975e-05	105.151	2446	2446	99.4897	10.7949	0.244209	1.20931	4.35277	49.7192
	HippocampusPosterior_Merge	35	20.0206	34.8195	0.019568	48970.3	0.391762	-9.71435e-05	299.781	2446	2446	281.637	34.8266	1.11349	5.49119	22.528	249.925
	HippocampusPosterior_Merge	45	58.2909	87.5348	0.019568	142580	1.14064	0.008598	806.842	2446	2446	726.04	87.5527	4.74071	24.1061	74.1021	832.834
	HippocampusPosterior_Merge	55	39.5305	55.1393	0.019568	96691.6	0.773533	0.118284	748.317	2446	2446	584.945	55.1506	8.4631	21.3259	48.7262	1228.14
	HippocampusPosterior_Merge	65	68.2045	102.704	0.019568	166828	1.33463	0.37705	1015.9	2446	2446	840.744	102.725	14.2603	30.5768	75.4574	1910.18
	HippocampusPosterior_Merge	75	46.2986	66.0023	0.019568	113246	0.905972	0.324042	902.794	2446	2446	666.569	66.0157	9.28365	22.7678	56.2854	2373.17
	HippocampusPosterior_Merge	85	52.9071	71.1559	0.019568	129411	1.03529	0.840849	584.605	2446	2446	554.508	71.1705	11.2819	26.8268	65.1653	2902.24
	HippocampusPosterior_Merge	95	44.5142	57.8596	0.019568	108882	0.871055	0.510309	524.957	2446	2446	434.759	57.8714	10.4942	24.3755	52.1701	3347.38
	HippocampusPosterior_Merge	105	75.2846	80.8558	0.019568	184146	1.47317	0.898837	627.88	2446	2446	603.023	80.8723	18.4239	48.4512	103.82	4100.23
	HippocampusPosterior_Merge	115	49.8834	71.7236	0.019568	122015	0.976118	0.335708	520.346	2446	2446	491.866	71.7382	9.05793	22.5238	55.088	4599.06
	HippocampusPosterior_Merge	125	50.7718	60.0729	0.019568	124188	0.993502	0.14983	679.929	2446	2446	616.422	60.0851	16.3963	33.2523	61.9842	5106.78
	HippocampusPosterior_Merge	135	50.7105	76.6977	0.019568	124038	0.992303	0.183256	905.752	2446	2446	726.548	76.7134	8.52472	23.7714	61.5327	5613.89
	HippocampusPosterior_Merge	145	28.2368	37.253	0.019568	69067.3	0.552538	0.369639	412.591	2446	2446	336.001	37.2606	6.86349	15.3342	34.2669	5896.26
	HippocampusPosterior_Merge	155	58.0745	77.1036	0.019568	142050	1.1364	0.329365	635.286	2446	2446	585.027	77.1194	12.2126	30.667	70.4891	6477
	HippocampusPosterior_Merge	165	28.2466	40.3332	0.019568	69091.3	0.55273	0.112618	399.864	2446	2446	344.429	40.3415	5.48754	14.044	34.023	6759.47
	HippocampusPosterior_Merge	175	36.465	44.9239	0.019568	89193.5	0.713548	0.418899	481.172	2446	2446	402.615	44.9331	9.45475	21.4889	45.0265	7124.12
	HippocampusPosterior_Merge	195	50.6547	34.1969	0.019568	123901	0.991212	3.41503	262.324	2446	2446	232.655	34.2039	27.2288	42.4274	64.6751	8643.76
	HippocampusPosterior_Merge	225	45.0963	34.8001	0.019568	110305	0.882444	2.97946	266.194	2446	2446	238.721	34.8072	20.7438	34.8922	58.164	9996.65
	HippocampusPosterior_Merge	270	50.1627	26.6904	0.019568	122698	0.981583	7.54356	247.98	2446	2446	222.309	26.6959	32.767	46.1516	61.1918	13006.4
	HippocampusPosterior_Merge	360	39.3397	14.4755	0.019568	96225	0.7698	11.0279	111.102	2446	2446	104.114	14.4785	28.9005	37.4046	47.5255	17727.2
	HippocampusPosterior_Merge	480	45.0065	24.5807	0.019568	110086	0.880687	11.2147	149.258	2446	2446	145.366	24.5857	28.0529	38.084	54.2238	23128
	HippocampusPosterior_Merge	690	34.8936	10.8492	0.019568	85349.7	0.682798	9.95176	75.3987	2446	2446	72.2748	10.8514	27.0961	33.4031	41.9091	33596
	HippocampusPosterior_Merge	990	29.3041	8.5853	0.019568	71677.8	0.573422	10.7037	63.4637	2446	2446	60.6226	8.58706	23.3147	27.9599	34.3323	42387.3
	HippocampusPosterior_Merge	1290	26.3736	7.3987	0.019568	64509.8	0.516078	12.6035	61.3529	2446	2446	57.825	7.40021	20.9508	25.244	30.1832	50299.3
	HippocampusPosterior_Merge	1590	22.8047	5.84233	0.019568	55780.3	0.446243	9.6852	52.3468	2446	2446	48.4074	5.84353	18.6494	22.2736	26.0305	57140.7
	HippocampusPosterior_Merge	1890	26.1925	7.01706	0.019568	64066.8	0.512534	9.80738	58.1614	2446	2446	52.991	7.01849	21.1633	25.5218	30.7628	64998.5
	HippocampusPosterior_Merge	2190	26.5391	10.2464	0.019568	64914.7	0.519318	9.18083	68.6788	2446	2446	63.5181	10.2485	18.0595	25.5623	32.7277	72960.2
	HippocampusPosterior_Merge	2490	20.3784	7.55957	0.019568	49845.5	0.398764	6.3591	55.2816	2446	2446	50.1275	7.56111	14.6759	19.0831	24.7955	79073.7
	HippocampusPosterior_Merge	2790	22.1655	6.78579	0.019568	54216.7	0.433734	7.35014	54.9545	2446	2446	50.6425	6.78717	17.3122	21.8234	26.2135	85723.4
	HippocampusPosterior_Merge	3090	21.1609	8.37778	0.019568	51759.5	0.414076	4.93663	58.7067	2446	2446	55.5892	8.37949	14.364	20.2834	26.7766	92071.6
	HippocampusPosterior_Merge	3390	20.841	8.83649	0.019568	50977.1	0.407817	5.58556	57.9391	2446	2446	56.962	8.8383	14.7772	19.4423	25.0226	98323.9
	HippocampusPosterior_Merge	3840	21.0091	7.26758	0.019568	51388.3	0.411106	6.93417	50.8959	2446	2446	50.277	7.26907	15.7867	19.5955	24.7242	110929
	HippocampusPosterior_Merge	4440	21.3012	5.86826	0.019568	52102.8	0.416822	6.84138	43.4479	2446	2446	41.6584	5.86946	16.9878	20.9927	25.2379	123710
	HippocampusPosterior_Merge	5040	20.6155	7.43227	0.019568	50425.5	0.403404	7.16212	63.8465	2446	2446	55.6128	7.43379	15.2137	18.9671	24.5622	136079
	HippocampusPosterior_Merge	5640	20.7628	6.59077	0.019568	50785.7	0.406286	6.09938	51.5991	2446	2446	49.4013	6.59212	15.9551	19.8819	24.607	148537
	HippocampusPosterior_Merge	6240	19.7312	6.28425	0.019568	48262.4	0.386099	6.50619	52.4312	2446	2446	48.8949	6.28553	14.8888	19.2839	23.3831	160376
	HippocampusPosterior_Merge	6840	17.0016	4.64212	0.019568	41585.8	0.332687	7.2895	34.0749	2446	2446	33.3838	4.64307	13.5909	16.5296	19.7459	170577
	Hypothalamus_Merge	5	0	0	0.036704	0	0	0	0	4588	4588	0	0	0	0	0	0
	Hypothalamus_Merge	15	0	0	0.036704	0	0	0	0	4588	4588	0	0	0	0	0	0
	Hypothalamus_Merge	25	18.1596	33.4967	0.036704	83316.3	0.66653	-6.41965e-05	377.236	4588	4588	315.29	33.5003	1.07078	4.96272	19.5343	181.596
	Hypothalamus_Merge	35	16.4696	29.3745	0.036704	75562.7	0.604501	-9.36016e-05	378.751	4588	4588	349.032	29.3777	1.81458	5.87216	18.593	346.292
	Hypothalamus_Merge	45	44.913	54.7484	0.036704	206061	1.64849	0.180226	435.374	4588	4588	418.918	54.7544	10.0957	24.9573	56.7354	795.422
	Hypothalamus_Merge	55	41.9489	58.1244	0.036704	192461	1.53969	0.101122	481.191	4588	4588	463.109	58.1307	8.11873	21.0028	47.8588	1214.91
	Hypothalamus_Merge	65	51.2476	59.5662	0.036704	235124	1.88099	0.208188	573.608	4588	4588	536.821	59.5727	14.0382	31.0284	64.6545	1727.39
	Hypothalamus_Merge	75	63.7615	72.351	0.036704	292538	2.3403	0.473394	802.582	4588	4588	637.66	72.3589	17.8831	41.2455	82.7425	2365
	Hypothalamus_Merge	85	68.562	84.2306	0.036704	314562	2.5165	0.213681	1019.8	4588	4588	715.136	84.2397	14.4198	37.8632	88.8873	3050.62
	Hypothalamus_Merge	95	77.0472	88.5609	0.036704	353493	2.82794	0.292926	748.092	4588	4588	682.407	88.5706	18.4612	46.2518	103.427	3821.09
	Hypothalamus_Merge	105	71.864	89.1603	0.036704	329712	2.6377	0.306133	788.542	4588	4588	709.033	89.17	16.5482	38.5881	93.5988	4539.73
	Hypothalamus_Merge	115	38.7101	43.033	0.036704	177602	1.42081	0.121804	338.494	4588	4588	313.357	43.0377	10.0203	23.9607	51.4067	4926.83
	Hypothalamus_Merge	125	47.0666	50.5314	0.036704	215942	1.72753	-0.0001311	420.665	4588	4588	387.072	50.5369	12.726	29.6691	62.2455	5397.5
	Hypothalamus_Merge	135	58.393	71.261	0.036704	267907	2.14326	0.172265	567.097	4588	4588	519.145	71.2688	13.587	32.0732	73.9308	5981.43
	Hypothalamus_Merge	145	51.4212	63.1871	0.036704	235921	1.88736	0.554784	641.087	4588	4588	546.572	63.194	11.6342	27.8979	64.7234	6495.64
	Hypothalamus_Merge	155	34.2396	40.0087	0.036704	157091	1.25673	0.236772	378.845	4588	4588	356.768	40.0131	9.086	20.6014	43.2807	6838.04
	Hypothalamus_Merge	165	29.5238	37.8475	0.036704	135455	1.08364	0.130255	527.712	4588	4588	383.359	37.8516	6.76846	16.1997	36.7485	7133.28
	Hypothalamus_Merge	175	31.2288	38.8502	0.036704	143278	1.14622	0.493177	455.871	4588	4588	403.415	38.8544	8.24057	18.0442	38.3965	7445.56
	Hypothalamus_Merge	195	63.1813	54.7039	0.036704	289876	2.319	3.49298	519.008	4588	4588	431.252	54.7098	28.226	45.6617	77.4355	9341
	Hypothalamus_Merge	225	50.2401	37.6469	0.036704	230501	1.84401	3.04621	315.257	4588	4588	310.169	37.651	24.6336	40.5571	64.2623	10848.2
	Hypothalamus_Merge	270	43.9395	24.0246	0.036704	201595	1.61276	6.93093	184.386	4588	4588	176.303	24.0272	26.4747	38.5879	55.909	13484.6
	Hypothalamus_Merge	360	46.8927	17.6047	0.036704	215144	1.72115	13.9003	134.496	4588	4588	130.452	17.6066	33.765	44.1681	57.4328	19111.7
	Hypothalamus_Merge	480	45.8309	20.4749	0.036704	210272	1.68218	11.3905	170.923	4588	4588	158.465	20.4771	30.7376	43.6427	57.8758	24611.4
	Hypothalamus_Merge	690	37.2765	11.325	0.036704	171025	1.3682	15.57	125.861	4588	4588	112.506	11.3262	29.5994	35.0669	43.2297	35794.4
	Hypothalamus_Merge	990	30.8519	10.9971	0.036704	141549	1.13239	10.2969	101.879	4588	4588	101.08	10.9983	23.5002	28.9753	36.0447	45050
	Hypothalamus_Merge	1290	31.4977	12.5314	0.036704	144512	1.15609	11.1657	92.5039	4588	4588	90.5368	12.5327	23.0016	28.9335	36.8366	54499.3
	Hypothalamus_Merge	1590	27.0336	10.0629	0.036704	124030	0.992243	8.61566	94.8936	4588	4588	89.3474	10.064	19.7291	24.6833	32.3388	62609.4
	Hypothalamus_Merge	1890	25.7986	10.0516	0.036704	118364	0.946913	7.25139	82.6661	4588	4588	76.0855	10.0527	18.6827	23.8954	30.3501	70349
	Hypothalamus_Merge	2190	25.5544	9.00306	0.036704	117243	0.937947	8.74687	69.2633	4588	4588	64.9	9.00404	18.9201	23.9372	30.4484	78015.3
	Hypothalamus_Merge	2490	25.2697	9.67181	0.036704	115938	0.927501	8.05675	80.9933	4588	4588	75.2793	9.67286	18.0305	23.4615	30.4598	85596.2
	Hypothalamus_Merge	2790	29.0496	12.5454	0.036704	133279	1.06624	5.08609	95.5951	4588	4588	90.1196	12.5468	19.9719	26.2824	36.3132	94311.1
	Hypothalamus_Merge	3090	25.6275	12.4672	0.036704	117579	0.940631	6.02596	96.8275	4588	4588	92.6731	12.4686	17.5211	22.8992	30.196	101999
	Hypothalamus_Merge	3390	22.7833	9.66367	0.036704	104530	0.83624	6.16747	72.8908	4588	4588	65.8524	9.66472	15.5302	21.2221	28.3571	108834
	Hypothalamus_Merge	3840	26.0802	10.8119	0.036704	119656	0.957247	9.91783	88.6724	4588	4588	85.3982	10.8131	18.3736	23.5351	30.9134	124482
	Hypothalamus_Merge	4440	26.1246	10.7202	0.036704	119860	0.958877	8.18214	85.5259	4588	4588	82.272	10.7214	18.1804	23.2683	31.7922	140157
	Hypothalamus_Merge	5040	25.3088	10.6654	0.036704	116117	0.928935	7.97066	112.154	4588	4588	106.762	10.6665	18.0592	23.0622	29.9523	155342
	Hypothalamus_Merge	5640	24.4952	11.4384	0.036704	112384	0.899073	7.0323	96.3917	4588	4588	91.6885	11.4396	16.2739	21.5782	30.3596	170040
	Hypothalamus_Merge	6240	22.1998	10.0884	0.036704	101852	0.81482	6.07288	91.6026	4588	4588	80.4829	10.0895	15.0151	19.9404	27.2153	183359
	Hypothalamus_Merge	6840	21.9216	10.513	0.036704	100576	0.804609	6.11164	88.6399	4588	4588	84.0041	10.5141	15.0846	19.1375	25.3973	196512
	Olfactory_Merge	5	0	0	0.028016	0	0	0	0	3502	3502	0	0	0	0	0	0
	Olfactory_Merge	15	0	0	0.028016	0	0	0	0	3502	3502	0	0	0	0	0	0
	Olfactory_Merge	25	11.3323	23.7378	0.028016	39685.6	0.317485	-6.86632e-05	274.651	3502	3502	244.928	23.7412	0.297832	2.16135	10.8915	113.323
	Olfactory_Merge	35	17.7002	31.2138	0.028016	61986	0.495888	-9.85572e-05	594.814	3502	3502	381.447	31.2183	1.19155	5.86397	20.5186	290.325
	Olfactory_Merge	45	23.3303	43.5736	0.028016	81702.6	0.653621	-0.000130885	387.07	3502	3502	373.128	43.5799	1.96417	7.96034	23.0826	523.627
	Olfactory_Merge	55	53.9943	80.0156	0.028016	189088	1.5127	-0.000111916	778.623	3502	3502	699.265	80.027	5.37728	22.3039	67.9847	1063.57
	Olfactory_Merge	65	45.6565	55.801	0.028016	159889	1.27911	0.04085	632.201	3502	3502	452.845	55.809	9.21317	26.5537	61.6195	1520.14
	Olfactory_Merge	75	41.8571	48.6607	0.028016	146584	1.17267	0.124849	429.38	3502	3502	383.659	48.6677	10.2999	24.0399	55.2108	1938.71
	Olfactory_Merge	85	34.9648	47.9934	0.028016	122447	0.979574	0.144484	567.473	3502	3502	466.861	48.0003	7.59677	18.0316	42.1884	2288.35
	Olfactory_Merge	95	77.4198	100.864	0.028016	271124	2.16899	0.168567	845.442	3502	3502	798.122	100.879	14.6101	40.319	101.855	3062.55
	Olfactory_Merge	105	51.7827	68.3467	0.028016	181343	1.45074	0.122284	738.153	3502	3502	627.783	68.3564	11.0437	30.5002	62.8834	3580.38
	Olfactory_Merge	115	57.5248	73.1477	0.028016	201452	1.61162	0.201757	718.924	3502	3502	617.282	73.1582	10.6718	31.0535	74.3409	4155.63
	Olfactory_Merge	125	44.0189	48.376	0.028016	154154	1.23323	0.098148	416.698	3502	3502	396.113	48.383	12.7051	28.6957	56.695	4595.82
	Olfactory_Merge	135	69.9747	102.377	0.028016	245051	1.96041	0.249665	1241.85	3502	3502	1084.57	102.391	12.9296	36.7689	84.9196	5295.56
	Olfactory_Merge	145	37.7521	49.9957	0.028016	132208	1.05766	0.088788	411.838	3502	3502	381.477	50.0028	6.60085	19.6943	48.4007	5673.08
	Olfactory_Merge	155	41.117	53.7635	0.028016	143992	1.15193	0.28381	471.022	3502	3502	425.387	53.7712	8.69166	21.2952	51.0592	6084.25
	Olfactory_Merge	165	32.1982	50.4525	0.028016	112758	0.902066	0.227692	724.175	3502	3502	633.974	50.4597	5.93911	16.4365	38.9963	6406.24
	Olfactory_Merge	175	51.8299	57.262	0.028016	181508	1.45206	0.224424	394.28	3502	3502	363.773	57.2702	9.67567	30.9776	74.207	6924.54
	Olfactory_Merge	195	44.3118	38.2391	0.028016	155180	1.24144	1.58581	353.792	3502	3502	276.294	38.2445	17.0855	32.1672	59.951	8253.89
	Olfactory_Merge	225	53.0407	44.1818	0.028016	185749	1.48599	4.16867	368.441	3502	3502	345.7	44.1881	22.9881	38.1317	69.1533	9845.11
	Olfactory_Merge	270	55.2501	33.5102	0.028016	193486	1.54789	7.1087	257.979	3502	3502	236.423	33.5149	31.9298	47.0193	68.4441	13160.1
	Olfactory_Merge	360	47.9471	21.8319	0.028016	167911	1.34329	10.1705	158.414	3502	3502	146.963	21.835	31.3752	43.2463	60.1369	18913.8
	Olfactory_Merge	480	47.1825	20.5025	0.028016	165233	1.32187	9.7851	140.701	3502	3502	133.641	20.5055	31.9635	43.6629	58.1655	24575.7
	Olfactory_Merge	690	47.7873	15.7149	0.028016	167351	1.33881	18.0136	144.041	3502	3502	129.444	15.7172	36.9252	45.6745	55.8977	38911.9
	Olfactory_Merge	990	42.1481	15.1257	0.028016	147603	1.18082	10.3109	121.364	3502	3502	111.435	15.1279	30.7487	40.3651	52.1874	51556.3
	Olfactory_Merge	1290	38.1277	13.2955	0.028016	133523	1.06818	8.14235	86.2394	3502	3502	84.4339	13.2974	28.9194	36.8099	46.4035	62994.6
	Olfactory_Merge	1590	36.6126	12.8678	0.028016	128217	1.02574	11.2275	102.574	3502	3502	93.8301	12.8697	27.6353	34.4942	43.2769	73978.4
	Olfactory_Merge	1890	35.9437	14.0406	0.028016	125875	1.007	9.71073	114.639	3502	3502	106.317	14.0426	26.3946	34.2715	42.9595	84761.5
	Olfactory_Merge	2190	35.2406	14.1749	0.028016	123412	0.9873	10.0474	97.0762	3502	3502	95.0966	14.1769	24.9006	32.8948	43.3349	95333.7
	Olfactory_Merge	2490	34.2007	15.7347	0.028016	119771	0.958167	8.89666	124.956	3502	3502	117.258	15.7369	23.2641	30.7172	41.1578	105594
	Olfactory_Merge	2790	32.5105	14.176	0.028016	113852	0.910813	7.77606	107.592	3502	3502	103.594	14.178	21.8089	29.8341	40.7489	115347
	Olfactory_Merge	3090	35.8922	15.0107	0.028016	125694	1.00555	5.37807	102.6	3502	3502	95.3501	15.0128	24.4604	34.6722	45.139	126115
	Olfactory_Merge	3390	34.2392	16.4091	0.028016	119906	0.959245	4.49202	121.14	3502	3502	112.235	16.4115	22.8751	31.8844	42.9333	136386
	Olfactory_Merge	3840	31.9788	12.1863	0.028016	111990	0.895918	7.48805	78.2695	3502	3502	76.2899	12.188	22.8312	30.1593	39.8003	155574
	Olfactory_Merge	4440	36.9814	13.8013	0.028016	129509	1.03607	11.004	97.3724	3502	3502	90.3204	13.8033	26.7161	34.4095	45.2664	177763
	Olfactory_Merge	5040	32.2506	12.6948	0.028016	112942	0.903533	7.83509	111.082	3502	3502	99.5138	12.6967	23.0814	30.2935	39.4276	197113
	Olfactory_Merge	5640	34.935	15.3465	0.028016	122342	0.978738	8.05866	127.21	3502	3502	113.167	15.3487	23.0436	31.8893	44.3054	218074
	Olfactory_Merge	6240	32.3464	13.5111	0.028016	113277	0.906217	8.6469	93.5963	3502	3502	89.2159	13.513	22.7756	29.9076	38.7232	237482
	Olfactory_Merge	6840	32.169	13.3443	0.028016	112656	0.901247	6.87005	84.5354	3502	3502	82.1535	13.3462	22.9594	30.6015	39.3783	256783
	ColliculusSuperior_Merge	5	0	0	0.014272	0	0	0	0	1784	1784	0	0	0	0	0	0
	ColliculusSuperior_Merge	15	0	0	0.014272	0	0	0	0	1784	1784	0	0	0	0	0	0
	ColliculusSuperior_Merge	25	14.379	27.2674	0.014272	25652.1	0.205217	-6.72331e-05	214.873	1784	1784	193.723	27.275	0.444184	3.21779	14.9781	143.79
	ColliculusSuperior_Merge	35	31.2196	44.0146	0.014272	55695.7	0.445566	0.006335	423.232	1784	1784	341.833	44.0269	4.29411	13.4699	39.9563	455.986
	ColliculusSuperior_Merge	45	38.1463	43.8678	0.014272	68053	0.544424	0.184568	362.529	1784	1784	314.746	43.8801	10.5754	23.1347	48.023	837.449
	ColliculusSuperior_Merge	55	42.3367	45.1727	0.014272	75528.6	0.604229	0.771704	339.924	1784	1784	312.067	45.1854	13.6219	28.5898	52.2793	1260.82
	ColliculusSuperior_Merge	65	69.0264	88.9187	0.014272	123143	0.985145	1.53257	910.311	1784	1784	849.88	88.9436	22.5057	39.7805	77.4578	1951.08
	ColliculusSuperior_Merge	75	70.4271	89.1401	0.014272	125642	1.00513	2.66314	859.774	1784	1784	744.797	89.1651	19.4672	41.8859	84.6296	2655.35
	ColliculusSuperior_Merge	85	116.839	102.905	0.014272	208441	1.66753	0.323179	726.764	1784	1784	654.829	102.934	42.6166	92.066	159.99	3823.74
	ColliculusSuperior_Merge	95	75.163	80.4289	0.014272	134091	1.07273	1.41601	560.501	1784	1784	515.091	80.4514	22.4772	45.8414	96.4206	4575.37
	ColliculusSuperior_Merge	105	50.0377	43.123	0.014272	89267.2	0.714137	1.52284	388.494	1784	1784	358.874	43.1351	20.3568	39.533	66.8612	5075.75
	ColliculusSuperior_Merge	115	66.3272	90.0579	0.014272	118328	0.946621	1.2829	795.211	1784	1784	672.845	90.0832	13.0549	33.5758	77.8607	5739.02
	ColliculusSuperior_Merge	125	55.4221	66.5221	0.014272	98873	0.790984	0.313321	637.797	1784	1784	542.31	66.5408	14.6838	33.5896	68.9496	6293.24
	ColliculusSuperior_Merge	135	49.7417	52.1555	0.014272	88739.1	0.709913	0.376187	503.013	1784	1784	399.954	52.1701	15.796	32.4657	64.2066	6790.66
	ColliculusSuperior_Merge	145	60.2248	52.0731	0.014272	107441	0.859528	3.21381	360.712	1784	1784	345.095	52.0877	23.2925	45.8783	81.3026	7392.91
	ColliculusSuperior_Merge	155	28.7543	36.8642	0.014272	51297.8	0.410382	0.182119	297.976	1784	1784	253.155	36.8746	5.76168	14.4645	36.9434	7680.45
	ColliculusSuperior_Merge	165	56.8701	76.4814	0.014272	101456	0.81165	0.660131	662.674	1784	1784	594.081	76.5028	11.9839	27.6939	70.8404	8249.15
	ColliculusSuperior_Merge	175	41.2302	51.4835	0.014272	73554.8	0.588438	1.36241	375.805	1784	1784	361.032	51.4979	13.1818	24.4704	45.9513	8661.45
	ColliculusSuperior_Merge	195	54.9653	36.7954	0.014272	98058.1	0.784465	6.32178	251.4	1784	1784	232.203	36.8057	28.0992	44.7885	71.7673	10310.4
	ColliculusSuperior_Merge	225	60.5883	54.6574	0.014272	108089	0.864716	6.02209	393.023	1784	1784	360.572	54.6728	25.7388	41.9364	73.9341	12128.1
	ColliculusSuperior_Merge	270	41.4403	25.977	0.014272	73929.5	0.591436	8.64487	235.828	1784	1784	192.276	25.9843	24.6346	33.3188	48.7759	14614.5
	ColliculusSuperior_Merge	360	42.8054	11.9495	0.014272	76364.8	0.610918	16.0715	90.8637	1784	1784	87.1533	11.9528	33.9889	41.3474	49.6194	19751.1
	ColliculusSuperior_Merge	480	43.7328	24.0751	0.014272	78019.3	0.624154	11.231	158.667	1784	1784	153.54	24.0819	25.8384	36.4341	55.3593	24999.1
	ColliculusSuperior_Merge	690	32.7918	11.2227	0.014272	58500.5	0.468004	13.4474	80.1741	1784	1784	77.7405	11.2258	24.9232	30.8931	38.4675	34836.6
	ColliculusSuperior_Merge	990	24.8625	7.23939	0.014272	44354.7	0.354837	11.1643	64.7545	1784	1784	57.6928	7.24142	19.6843	23.7819	28.38	42295.3
	ColliculusSuperior_Merge	1290	22.6946	5.45247	0.014272	40487.1	0.323897	8.87761	45.6646	1784	1784	42.6947	5.454	18.8746	21.9931	26.1502	49103.7
	ColliculusSuperior_Merge	1590	22.2233	7.22247	0.014272	39646.4	0.317171	8.6407	56.2547	1784	1784	49.6852	7.22449	16.6287	20.7001	27.2692	55770.7
	ColliculusSuperior_Merge	1890	21.8003	6.0451	0.014272	38891.8	0.311135	8.71548	40.8297	1784	1784	40.1564	6.04679	17.3986	21.219	25.6197	62310.8
	ColliculusSuperior_Merge	2190	18.1023	5.62887	0.014272	32294.4	0.258355	7.22348	45.6038	1784	1784	42.1877	5.63045	14.1509	17.4349	21.0956	67741.5
	ColliculusSuperior_Merge	2490	20.871	6.26135	0.014272	37233.9	0.297871	8.00932	43.089	1784	1784	41.7381	6.26311	16.2988	20.184	24.5577	74002.8
	ColliculusSuperior_Merge	2790	18.026	8.20395	0.014272	32158.4	0.257267	7.17028	53.2671	1784	1784	52.446	8.20625	12.266	15.6189	20.874	79410.6
	ColliculusSuperior_Merge	3090	16.9452	5.95774	0.014272	30230.2	0.241841	4.51078	37.3298	1784	1784	35.1498	5.95941	12.7387	16.4068	20.9728	84494.1
	ColliculusSuperior_Merge	3390	16.8804	6.36313	0.014272	30114.7	0.240918	5.97842	44.7297	1784	1784	42.1166	6.36492	12.405	15.6958	19.8217	89558.3
	ColliculusSuperior_Merge	3840	17.2387	5.46499	0.014272	30753.8	0.24603	7.6975	33.9869	1784	1784	33.8892	5.46652	13.143	16.2846	20.4556	99901.5
	ColliculusSuperior_Merge	4440	19.017	4.87176	0.014272	33926.4	0.271411	8.93061	37.3578	1784	1784	35.4956	4.87313	15.4035	19.1815	22.217	111312
	ColliculusSuperior_Merge	5040	17.087	4.7023	0.014272	30483.2	0.243866	6.66322	32.9257	1784	1784	30.9524	4.70362	13.3983	16.9886	20.3096	121564
	ColliculusSuperior_Merge	5640	15.693	5.28319	0.014272	27996.3	0.22397	7.16909	40.758	1784	1784	38.9381	5.28467	12.0099	14.6263	18.1224	130980
	ColliculusSuperior_Merge	6240	14.9087	4.1665	0.014272	26597.1	0.212777	6.97893	29.1586	1784	1784	28.0519	4.16767	11.8164	14.2595	17.5519	139925
	ColliculusSuperior_Merge	6840	14.1339	4.99462	0.014272	25214.9	0.20172	5.37145	33.9914	1784	1784	33.388	4.99602	10.5366	13.18	16.5232	148405
	Midbrain_Merge	5	0	0	0.022896	0	0	0	0	2862	2862	0	0	0	0	0	0
	Midbrain_Merge	15	0	0	0.022896	0	0	0	0	2862	2862	0	0	0	0	0	0
	Midbrain_Merge	25	7.8388	16.1649	0.022896	22434.7	0.179477	-6.72331e-05	260.178	2862	2862	202.035	16.1677	0.359497	2.26262	7.8582	78.388
	Midbrain_Merge	35	22.1993	31.7445	0.022896	63534.5	0.508276	0.011696	328.918	2862	2862	256.538	31.75	3.30913	10.9987	28.2318	300.382
	Midbrain_Merge	45	31.9289	47.2876	0.022896	91380.6	0.731045	0.036642	515.74	2862	2862	473.647	47.2959	5.85363	15.2659	37.174	619.671
	Midbrain_Merge	55	44.3349	56.8674	0.022896	126887	1.01509	0.130058	684.148	2862	2862	512.458	56.8773	8.99822	23.0698	56.4558	1063.02
	Midbrain_Merge	65	70.4337	84.0638	0.022896	201581	1.61265	0.384581	1096.13	2862	2862	814.434	84.0785	20.305	42.1262	86.2266	1767.36
	Midbrain_Merge	75	58.1129	60.4675	0.022896	166319	1.33055	0.231662	569.098	2862	2862	480.943	60.4781	17.3452	37.3224	77.1523	2348.49
	Midbrain_Merge	85	68.3282	66.0949	0.022896	195555	1.56444	0.941745	533.813	2862	2862	463.526	66.1064	21.8625	46.6093	93.448	3031.77
	Midbrain_Merge	95	78.1294	90.7432	0.022896	223606	1.78885	0.678819	836.566	2862	2862	729.842	90.7591	20.7344	48.0665	98.5572	3813.06
	Midbrain_Merge	105	43.6693	50.3385	0.022896	124982	0.999852	0.207925	434.721	2862	2862	411.279	50.3473	12.5178	27.7482	54.0621	4249.75
	Midbrain_Merge	115	53.7	59.1365	0.022896	153689	1.22952	0.406386	581.054	2862	2862	522.259	59.1469	15.5784	34.8163	70.5279	4786.75
	Midbrain_Merge	125	37.1649	43.4329	0.022896	106366	0.850927	0.453322	486.26	2862	2862	405.568	43.4405	9.57146	23.0588	47.9523	5158.4
	Midbrain_Merge	135	52.8422	72.8055	0.022896	151234	1.20988	1.48703	1099.27	2862	2862	852.747	72.8182	13.5355	30.1146	65.2179	5686.82
	Midbrain_Merge	145	57.513	57.8266	0.022896	164602	1.31682	1.2769	583.301	2862	2862	442.07	57.8367	17.3057	39.5066	76.6503	6261.96
	Midbrain_Merge	155	50.8025	63.7859	0.022896	145397	1.16318	0.481819	551.136	2862	2862	496.714	63.7971	10.5858	26.571	65.8457	6769.98
	Midbrain_Merge	165	64.409	94.9856	0.022896	184339	1.47471	0.592677	863.271	2862	2862	794.061	95.0022	14.4352	32.8564	73.4633	7414.07
	Midbrain_Merge	175	55.6393	70.058	0.022896	159240	1.27392	0.374863	596.119	2862	2862	520.836	70.0703	14.8269	34.5329	65.5186	7970.46
	Midbrain_Merge	195	64.0622	54.9891	0.022896	183346	1.46677	2.6433	381.132	2862	2862	365.482	54.9987	26.3853	47.0521	82.1696	9892.33
	Midbrain_Merge	225	31.4178	21.1142	0.022896	89917.6	0.719341	4.10501	178.13	2862	2862	158.483	21.1179	17.2409	26.0284	38.8969	10834.9
	Midbrain_Merge	270	50.757	24.6819	0.022896	145267	1.16213	8.34743	165.766	2862	2862	156.724	24.6862	31.804	45.7612	64.9111	13880.3
	Midbrain_Merge	360	46.8725	18.8477	0.022896	134149	1.07319	13.4472	135.76	2862	2862	126.778	18.8509	31.9895	43.3956	58.3947	19505
	Midbrain_Merge	480	37.1759	16.3449	0.022896	106397	0.85118	8.0621	106.171	2862	2862	103.014	16.3478	24.6273	35.168	46.4688	23966.1
	Midbrain_Merge	690	32.9813	9.39829	0.022896	94392.6	0.755141	9.12964	69.5352	2862	2862	67.4533	9.39993	26.0377	31.9462	39.0881	33860.5
	Midbrain_Merge	990	29.0783	9.16695	0.022896	83222.1	0.665777	11.535	64.417	2862	2862	61.9603	9.16856	22.2907	27.6004	34.5879	42584
	Midbrain_Merge	1290	29.8786	7.73332	0.022896	85512.7	0.684101	10.9023	66.127	2862	2862	62.5455	7.73467	24.9421	29.6972	34.6725	51547.6
	Midbrain_Merge	1590	23.448	8.64513	0.022896	67108.3	0.536867	7.58415	64.421	2862	2862	61.5132	8.64664	17.2848	21.7174	28.2129	58582
	Midbrain_Merge	1890	25.5682	7.60771	0.022896	73176.3	0.585411	8.56632	53.5765	2862	2862	51.9311	7.60904	19.8694	24.6204	30.08	66252.5
	Midbrain_Merge	2190	22.7688	8.63362	0.022896	65164.2	0.521314	5.53238	56.8154	2862	2862	51.3763	8.63513	16.4819	22.01	28.2801	73083.1
	Midbrain_Merge	2490	22.3508	8.89919	0.022896	63968	0.511744	8.10995	65.9832	2862	2862	59.8744	8.90074	15.6894	20.2459	27.2471	79788.3
	Midbrain_Merge	2790	19.634	7.58478	0.022896	56192.7	0.449541	6.11384	56.1496	2862	2862	51.8607	7.58611	14.1006	18.1935	23.62	85678.5
	Midbrain_Merge	3090	21.9025	7.32798	0.022896	62684.9	0.501479	6.53407	59.1491	2862	2862	57.3176	7.32926	16.7606	21.2083	26.4572	92249.3
	Midbrain_Merge	3390	19.945	8.04139	0.022896	57082.7	0.456662	4.9514	78.2662	2862	2862	74.5364	8.04279	14.6529	18.3193	23.3485	98232.8
	Midbrain_Merge	3840	18.2565	4.91803	0.022896	52250.2	0.418002	8.10502	43.8229	2862	2862	41.196	4.91889	14.9475	17.8157	21.0257	109187
	Midbrain_Merge	4440	19.2625	6.68051	0.022896	55129.4	0.441035	8.50859	57.7539	2862	2862	50.6988	6.68167	14.0711	17.7685	23.4418	120744
	Midbrain_Merge	5040	20.5807	6.1756	0.022896	58902	0.471216	6.88025	46.7593	2862	2862	45.372	6.17668	15.7374	20.0062	24.7375	133093
	Midbrain_Merge	5640	17.8637	6.2397	0.022896	51126	0.409008	7.78954	55.0543	2862	2862	52.7176	6.2408	13.6551	16.7586	20.3756	143811
	Midbrain_Merge	6240	17.2754	5.34029	0.022896	49442.3	0.395539	5.7831	44.7713	2862	2862	42.2284	5.34122	13.5132	16.4828	20.3536	154176
	Midbrain_Merge	6840	16.3705	5.31469	0.022896	46852.3	0.374818	5.56936	45.0451	2862	2862	41.5238	5.31562	12.5258	15.4688	19.3075	163998
	VentralTegmentalArea_Merge	5	0	0	0.011056	0	0	0	0	1382	1382	0	0	0	0	0	0
	VentralTegmentalArea_Merge	15	0	0	0.011056	0	0	0	0	1382	1382	0	0	0	0	0	0
	VentralTegmentalArea_Merge	25	8.04039	17.1418	0.011056	11111.8	0.088895	-6.08165e-05	221.863	1382	1382	158.879	17.148	0.562793	2.53578	8.1471	80.4039
	VentralTegmentalArea_Merge	35	27.58	41.9786	0.011056	38115.6	0.304924	0.010249	414.656	1382	1382	340.143	41.9938	2.75741	10.8058	36.5178	356.204
	VentralTegmentalArea_Merge	45	30.2308	37.0018	0.011056	41778.9	0.334232	-0.00012449	256.058	1382	1382	220.871	37.0152	6.6456	17.2819	37.2904	658.512
	VentralTegmentalArea_Merge	55	35.8316	44.7985	0.011056	49519.2	0.396154	0.560196	382.237	1382	1382	363.404	44.8147	10.3085	20.9026	43.9767	1016.83
	VentralTegmentalArea_Merge	65	84.3061	84.0339	0.011056	116511	0.932088	0.470115	607.32	1382	1382	551.7	84.0644	28.0977	55.3677	114.046	1859.89
	VentralTegmentalArea_Merge	75	66.168	62.706	0.011056	91444.2	0.731553	1.4219	529.383	1382	1382	445.671	62.7287	26.4254	46.1501	84.2114	2521.57
	VentralTegmentalArea_Merge	85	65.3936	74.5067	0.011056	90373.9	0.722991	0.933496	559.685	1382	1382	526.397	74.5337	20.5362	42.3949	80.404	3175.5
	VentralTegmentalArea_Merge	95	68.3483	78.1632	0.011056	94457.3	0.755658	0.739946	539.623	1382	1382	506.627	78.1915	18.2618	45.1637	82.8093	3858.99
	VentralTegmentalArea_Merge	105	62.4734	57.415	0.011056	86338.2	0.690706	0.469772	483.597	1382	1382	404.635	57.4358	21.4916	46.5331	86.446	4483.72
	VentralTegmentalArea_Merge	115	44.1399	52.3314	0.011056	61001.3	0.488011	0.692792	342.087	1382	1382	329.785	52.3503	10.3288	27.9377	54.3043	4925.12
	VentralTegmentalArea_Merge	125	44.2729	48.9934	0.011056	61185.1	0.489481	1.01564	333.484	1382	1382	323.292	49.0111	14.7045	29.1397	54.6685	5367.85
	VentralTegmentalArea_Merge	135	39.4575	43.8778	0.011056	54530.3	0.436242	1.77971	310.086	1382	1382	289.85	43.8936	11.2014	24.9056	49.2119	5762.42
	VentralTegmentalArea_Merge	145	50.8134	45.0516	0.011056	70224.1	0.561793	0.962492	373.873	1382	1382	316.062	45.0679	20.2128	39.5764	67.9309	6270.56
	VentralTegmentalArea_Merge	155	47.1225	51.3847	0.011056	65123.2	0.520986	1.14478	341.494	1382	1382	307.497	51.4033	13.2524	30.0269	56.9567	6741.78
	VentralTegmentalArea_Merge	165	67.717	72.5164	0.011056	93584.9	0.748679	1.19638	626.261	1382	1382	501.117	72.5426	22.4385	43.4974	84.4183	7418.95
	VentralTegmentalArea_Merge	175	61.1427	79.9673	0.011056	84499.3	0.675994	0.661138	587.812	1382	1382	531.861	79.9962	11.3155	29.9186	79.5585	8030.38
	VentralTegmentalArea_Merge	195	49.9817	29.7814	0.011056	69074.7	0.552597	5.71821	264.986	1382	1382	210.393	29.7921	27.8049	44.7606	65.8989	9529.83
	VentralTegmentalArea_Merge	225	57.6297	46.0119	0.011056	79644.2	0.637153	8.32288	284.635	1382	1382	266.429	46.0285	24.4152	41.3209	75.1695	11258.7
	VentralTegmentalArea_Merge	270	37.7663	18.3494	0.011056	52193	0.417544	11.537	169.228	1382	1382	136.016	18.3561	25.279	33.4246	44.4193	13524.7
	VentralTegmentalArea_Merge	360	53.9628	21.5538	0.011056	74576.6	0.596612	15.792	146.398	1382	1382	131.828	21.5616	37.4993	51.0383	68.0305	20000.2
	VentralTegmentalArea_Merge	480	40.0048	17.1827	0.011056	55286.7	0.442293	14.9589	114.77	1382	1382	107.539	17.1889	28.0512	35.9105	46.4756	24800.8
	VentralTegmentalArea_Merge	690	42.0176	12.0203	0.011056	58068.3	0.464547	16.295	90.8617	1382	1382	83.333	12.0246	32.6826	40.9861	50.0271	37406.1
	VentralTegmentalArea_Merge	990	36.9237	12.2315	0.011056	51028.5	0.408228	13.5948	80.0224	1382	1382	79.1006	12.2359	28.154	34.6531	42.939	48483.2
	VentralTegmentalArea_Merge	1290	31.8612	8.64338	0.011056	44032.1	0.352257	8.79064	58.2415	1382	1382	57.2269	8.64651	26.3116	31.2444	37.4163	58041.5
	VentralTegmentalArea_Merge	1590	29.1934	12.3904	0.011056	40345.2	0.322762	10.3534	85.2667	1382	1382	79.6102	12.3949	20.463	25.8092	34.6854	66799.5
	VentralTegmentalArea_Merge	1890	28.9406	7.80291	0.011056	39996	0.319968	10.0972	67.7388	1382	1382	63.659	7.80574	23.6378	28.3244	33.5454	75481.7
	VentralTegmentalArea_Merge	2190	22.6149	9.11845	0.011056	31253.9	0.250031	7.94384	68.7568	1382	1382	61.2872	9.12175	15.563	20.9659	28.4261	82266.2
	VentralTegmentalArea_Merge	2490	25.5678	7.14183	0.011056	35334.6	0.282677	9.20748	46.828	1382	1382	45.8476	7.14442	19.9449	25.3018	30.7809	89936.5
	VentralTegmentalArea_Merge	2790	21.4291	5.85057	0.011056	29615	0.23692	9.59882	46.8579	1382	1382	42.4771	5.85269	16.8211	20.6184	25.4428	96365.3
	VentralTegmentalArea_Merge	3090	29.4085	10.971	0.011056	40642.5	0.32514	9.72426	74.4344	1382	1382	71.2789	10.9749	21.518	27.9969	35.4217	105188
	VentralTegmentalArea_Merge	3390	21.6704	7.89607	0.011056	29948.5	0.239588	7.61532	68.6816	1382	1382	59.8337	7.89893	16.4657	19.8487	24.9713	111689
	VentralTegmentalArea_Merge	3840	22.3233	5.55787	0.011056	30850.8	0.246806	10.4299	53.7487	1382	1382	48.1097	5.55988	18.4783	21.9919	25.2262	125083
	VentralTegmentalArea_Merge	4440	20.8375	5.1506	0.011056	28797.4	0.230379	10.9182	46.0005	1382	1382	43.7426	5.15247	17.2914	20.0396	23.5362	137585
	VentralTegmentalArea_Merge	5040	25.8625	6.59898	0.011056	35741.9	0.285935	14.0877	53.6608	1382	1382	52.2313	6.60137	20.7881	24.7462	29.5884	153103
	VentralTegmentalArea_Merge	5640	24.7263	6.74326	0.011056	34171.7	0.273373	12.2729	53.0033	1382	1382	51.228	6.7457	19.9527	23.8477	28.6596	167939
	VentralTegmentalArea_Merge	6240	20.5335	6.52693	0.011056	28377.3	0.227018	9.99728	44.9536	1382	1382	43.4691	6.52929	15.5628	18.9489	23.9811	180259
	VentralTegmentalArea_Merge	6840	20.179	5.91648	0.011056	27887.4	0.223099	6.98377	50.6861	1382	1382	47.176	5.91862	16.2162	18.9419	22.876	192366
	Cerebellum_GM_Merge	5	0	0	0.149984	0	0	0	0	18748	18748	0	0	0	0	0	0
	Cerebellum_GM_Merge	15	0	0	0.149984	0	0	0	0	18748	18748	0	0	0	0	0	0
	Cerebellum_GM_Merge	25	12.3238	24.2989	0.149984	231046	1.84837	-6.73942e-05	481.451	18748	18748	385.269	24.2996	0.798015	3.35516	12.5504	123.238
	Cerebellum_GM_Merge	35	28.2426	45.6954	0.149984	529493	4.23594	-0.000103461	599.707	18748	18748	492.768	45.6966	3.27737	11.4066	32.0232	405.664
	Cerebellum_GM_Merge	45	45.182	67.6609	0.149984	847072	6.77657	0.010011	1053.2	18748	18748	841.03	67.6627	8.21994	21.4841	53.5778	857.484
	Cerebellum_GM_Merge	55	57.6598	82.6289	0.149984	1.08101e+06	8.64805	0.286108	1365.44	18748	18748	1187.87	82.6311	12.3862	29.8327	68.4873	1434.08
	Cerebellum_GM_Merge	65	59.0537	72.0745	0.149984	1.10714e+06	8.85712	0.333493	1005.58	18748	18748	855.108	72.0764	14.8631	34.5034	74.7921	2024.62
	Cerebellum_GM_Merge	75	84.683	97.2165	0.149984	1.58764e+06	12.7011	0.561572	1254.39	18748	18748	1103.21	97.2191	23.973	52.0985	108.356	2871.45
	Cerebellum_GM_Merge	85	75.463	89.0704	0.149984	1.41478e+06	11.3182	0.390511	1198.69	18748	18748	995.283	89.0728	20.94	44.5655	94.5004	3626.08
	Cerebellum_GM_Merge	95	75.8141	89.085	0.149984	1.42136e+06	11.3709	0.165035	1158.64	18748	18748	1068.32	89.0873	21.7024	46.6826	95.6824	4384.22
	Cerebellum_GM_Merge	105	75.3117	91.4938	0.149984	1.41194e+06	11.2955	0.406749	1027.76	18748	18748	982.559	91.4962	19.5191	43.8341	95.3679	5137.34
	Cerebellum_GM_Merge	115	69.2351	81.7138	0.149984	1.29802e+06	10.3842	0.254364	1137.53	18748	18748	958.428	81.716	17.6276	42.1324	90.6096	5829.69
	Cerebellum_GM_Merge	125	70.9899	82.9125	0.149984	1.33092e+06	10.6473	0.01093	888.657	18748	18748	773.68	82.9147	17.3703	42.0541	92.8536	6539.59
	Cerebellum_GM_Merge	135	65.155	79.9827	0.149984	1.22153e+06	9.77221	0.517945	1079.37	18748	18748	958.676	79.9849	17.8757	38.7429	80.2361	7191.14
	Cerebellum_GM_Merge	145	51.2356	63.9578	0.149984	960566	7.68453	0.322268	724.294	18748	18748	668.983	63.9595	13.5094	29.5967	63.1304	7703.49
	Cerebellum_GM_Merge	155	57.3867	68.3066	0.149984	1.07589e+06	8.60709	0.121755	836.623	18748	18748	777.68	68.3084	14.2073	34.5126	74.8397	8277.36
	Cerebellum_GM_Merge	165	53.2312	63.7664	0.149984	997979	7.98383	0.318679	768.059	18748	18748	703.175	63.7681	13.9731	31.3327	69.0946	8809.67
	Cerebellum_GM_Merge	175	55.8669	70.339	0.149984	1.04739e+06	8.37914	0.168356	799.338	18748	18748	756.397	70.3409	12.898	30.5995	70.9375	9368.34
	Cerebellum_GM_Merge	195	57.1637	42.9233	0.149984	1.07171e+06	8.57364	4.18395	465.84	18748	18748	417.477	42.9245	27.844	44.45	72.9571	11083.3
	Cerebellum_GM_Merge	225	56.419	42.8018	0.149984	1.05774e+06	8.46195	2.30168	419.47	18748	18748	397.42	42.8029	27.5749	44.9781	72.1854	12775.8
	Cerebellum_GM_Merge	270	59.0236	33.1773	0.149984	1.10657e+06	8.85259	5.88534	319.546	18748	18748	310.18	33.1782	35.5268	51.6956	74.1153	16317.2
	Cerebellum_GM_Merge	360	54.346	22.507	0.149984	1.01888e+06	8.15103	11.4163	181.549	18748	18748	177.487	22.5076	38.1748	50.2584	65.8902	22838.8
	Cerebellum_GM_Merge	480	48.0118	19.7052	0.149984	900125	7.201	9.05517	189.851	18748	18748	182.694	19.7057	33.9359	44.7846	58.2284	28600.2
	Cerebellum_GM_Merge	690	43.3076	10.8661	0.149984	811930	6.49544	14.4669	109.036	18748	18748	104.134	10.8664	35.6033	42.2288	49.8764	41592.4
	Cerebellum_GM_Merge	990	37.8333	10.9176	0.149984	709300	5.6744	13.8007	92.8266	18748	18748	90.382	10.9179	30.0162	35.9672	43.8109	52942.4
	Cerebellum_GM_Merge	1290	34.2143	10.1901	0.149984	641450	5.1316	9.80812	115.644	18748	18748	107.498	10.1903	27.135	32.6083	39.6819	63206.7
	Cerebellum_GM_Merge	1590	32.6844	10.7596	0.149984	612766	4.90213	10.8493	107.289	18748	18748	96.5221	10.7599	25.0638	30.6601	38.6306	73012
	Cerebellum_GM_Merge	1890	30.6292	9.93475	0.149984	574236	4.59389	10.1643	100.853	18748	18748	90.2844	9.93502	23.4096	29.0864	36.2112	82200.8
	Cerebellum_GM_Merge	2190	30.912	10.431	0.149984	579538	4.6363	7.71757	96.5128	18748	18748	94.7177	10.4313	23.8889	29.642	36.3943	91474.4
	Cerebellum_GM_Merge	2490	29.7085	9.57301	0.149984	556975	4.4558	9.5451	89.3888	18748	18748	86.3985	9.57326	22.9516	28.204	34.8653	100387
	Cerebellum_GM_Merge	2790	29.8026	9.9247	0.149984	558739	4.46992	6.95875	81.5237	18748	18748	79.1147	9.92497	22.8239	28.0951	35.2158	109328
	Cerebellum_GM_Merge	3090	27.9539	10.6131	0.149984	524079	4.19263	7.40733	104.202	18748	18748	94.8911	10.6134	20.52	25.7807	33.1827	117714
	Cerebellum_GM_Merge	3390	28.3101	10.6006	0.149984	530758	4.24607	9.26043	108.476	18748	18748	104.19	10.6009	20.9128	26.3125	33.2152	126207
	Cerebellum_GM_Merge	3840	27.3212	10.1786	0.149984	512217	4.09774	7.92247	99.7954	18748	18748	92.1241	10.1789	20.596	24.9702	31.7	142600
	Cerebellum_GM_Merge	4440	25.8882	8.68207	0.149984	485352	3.88281	7.55499	81.8753	18748	18748	78.9521	8.6823	19.9129	24.5635	29.9766	158133
	Cerebellum_GM_Merge	5040	25.4482	11.389	0.149984	477104	3.81683	7.55038	124.537	18748	18748	118.702	11.3893	18.1199	22.5373	29.3122	173401
	Cerebellum_GM_Merge	5640	26.2365	10.2055	0.149984	491882	3.93505	8.20202	95.7729	18748	18748	91.0521	10.2057	19.1222	24.1462	30.7383	189143
	Cerebellum_GM_Merge	6240	26.0528	11.1994	0.149984	488438	3.90751	5.38766	105.771	18748	18748	98.668	11.1997	18.0974	23.5362	31.0539	204775
	Cerebellum_GM_Merge	6840	27.6077	11.6655	0.149984	517590	4.14072	6.65651	117.076	18748	18748	108.859	11.6658	19.6515	24.7871	32.5484	221340
	Cerebellum_WM_Merge	5	0	0	0.047	0	0	0	0	5875	5875	0	0	0	0	0	0
	Cerebellum_WM_Merge	15	0	0	0.047	0	0	0	0	5875	5875	0	0	0	0	0	0
	Cerebellum_WM_Merge	25	8.60307	17.7432	0.047	50543	0.404344	-6.73942e-05	197.077	5875	5875	186.282	17.7447	0.652621	2.29734	7.99872	86.0307
	Cerebellum_WM_Merge	35	23.5953	39.7173	0.047	138622	1.10898	-0.000103461	741.197	5875	5875	559.862	39.7206	2.66488	9.67004	28.0655	321.983
	Cerebellum_WM_Merge	45	33.9107	49.1884	0.047	199225	1.5938	0.022693	637.067	5875	5875	584.478	49.1926	5.646	17.2284	42.03	661.09
	Cerebellum_WM_Merge	55	55.5881	67.9073	0.047	326580	2.61264	0.488055	1060.76	5875	5875	857.574	67.9131	15.7984	35.0934	70.5743	1216.97
	Cerebellum_WM_Merge	65	73.1326	81.5603	0.047	429654	3.43723	0.75985	939.509	5875	5875	832.574	81.5673	20.3967	47.5101	94.0664	1948.3
	Cerebellum_WM_Merge	75	75.4923	76.8962	0.047	443517	3.54814	1.7787	897.81	5875	5875	799.574	76.9027	25.6483	50.4561	98.9646	2703.22
	Cerebellum_WM_Merge	85	91.3582	103.248	0.047	536729	4.29383	0.87574	856.557	5875	5875	788.448	103.256	24.8582	53.25	118.552	3616.8
	Cerebellum_WM_Merge	95	67.6677	78.0049	0.047	397547	3.18038	0.986902	780.852	5875	5875	717.09	78.0115	19.1888	40.0976	85.2045	4293.48
	Cerebellum_WM_Merge	105	79.5396	81.1323	0.047	467295	3.73836	0.629075	659.97	5875	5875	615.62	81.1392	27.6481	55.7587	101.306	5088.87
	Cerebellum_WM_Merge	115	75.7	83.7934	0.047	444738	3.5579	0.574214	981.562	5875	5875	861.265	83.8005	24.9858	48.7904	95.12	5845.87
	Cerebellum_WM_Merge	125	83.3793	89.2209	0.047	489853	3.91883	0.099452	887.816	5875	5875	838.621	89.2285	23.8662	53.3278	112.766	6679.67
	Cerebellum_WM_Merge	135	60.6239	70.0863	0.047	356165	2.84932	0.605421	690.496	5875	5875	639.06	70.0923	16.7646	39.1776	76.3154	7285.91
	Cerebellum_WM_Merge	145	57.1021	69.9594	0.047	335475	2.6838	0.46542	834.193	5875	5875	753.729	69.9653	15.5586	36.032	71.5982	7856.93
	Cerebellum_WM_Merge	155	61.6572	68.936	0.047	362236	2.89789	0.394451	726.831	5875	5875	704.225	68.9419	16.4992	38.5742	82.8631	8473.5
	Cerebellum_WM_Merge	165	66.5357	64.1146	0.047	390897	3.12718	0.82453	609.983	5875	5875	574.216	64.1201	22.2041	47.8655	89.5612	9138.86
	Cerebellum_WM_Merge	175	53.9256	64.2531	0.047	316813	2.5345	0.454755	630.33	5875	5875	569.9	64.2585	13.9975	30.6092	69.7044	9678.11
	Cerebellum_WM_Merge	195	59.5166	42.2563	0.047	349660	2.79728	5.90159	332.946	5875	5875	316.946	42.2599	30.2104	48.2433	75.9395	11463.6
	Cerebellum_WM_Merge	225	58.798	42.787	0.047	345438	2.76351	3.91018	426.069	5875	5875	339.278	42.7907	28.7002	47.8741	75.6717	13227.6
	Cerebellum_WM_Merge	270	68.7828	36.933	0.047	404099	3.23279	10.6939	271.515	5875	5875	251.016	36.9361	42.5179	60.6009	85.8248	17354.5
	Cerebellum_WM_Merge	360	61.6226	25.7208	0.047	362033	2.89626	14.824	188.806	5875	5875	165.47	25.723	41.5994	57.3961	77.3764	24749.2
	Cerebellum_WM_Merge	480	53.1663	22.6918	0.047	312352	2.49882	11.1576	191.261	5875	5875	183.133	22.6937	37.1954	48.7304	64.4993	31129.2
	Cerebellum_WM_Merge	690	47.2591	13.2608	0.047	277647	2.22118	16.2873	105.468	5875	5875	102.556	13.2619	37.8612	45.0457	54.1653	45306.9
	Cerebellum_WM_Merge	990	38.2658	10.7029	0.047	224812	1.79849	16.4799	88.1724	5875	5875	85.6579	10.7038	30.3675	36.5125	44.0924	56786.7
	Cerebellum_WM_Merge	1290	37.214	13.0861	0.047	218632	1.74906	10.7584	119.805	5875	5875	116.637	13.0872	28.7891	34.9157	42.9164	67950.9
	Cerebellum_WM_Merge	1590	32.0663	10.2705	0.047	188389	1.50711	10.516	82.0861	5875	5875	77.6814	10.2713	24.7115	30.4246	38.2082	77570.8
	Cerebellum_WM_Merge	1890	28.8196	7.99859	0.047	169315	1.35452	11.4758	64.7544	5875	5875	62.5292	7.99927	23.1523	27.6297	33.6478	86216.7
	Cerebellum_WM_Merge	2190	28.1445	8.00518	0.047	165349	1.32279	7.81778	66.9853	5875	5875	61.2057	8.00586	22.445	27.8201	33.1182	94660
	Cerebellum_WM_Merge	2490	28.3686	9.78633	0.047	166665	1.33332	10.2199	83.7704	5875	5875	82.8491	9.78716	21.571	26.9409	32.6392	103171
	Cerebellum_WM_Merge	2790	26.7308	8.64701	0.047	157043	1.25635	5.74814	68.4814	5875	5875	66.4656	8.64775	20.7483	25.7187	31.741	111190
	Cerebellum_WM_Merge	3090	24.3827	8.30301	0.047	143248	1.14599	6.72393	69.9224	5875	5875	67.781	8.30372	18.3685	23.0298	28.7326	118505
	Cerebellum_WM_Merge	3390	26.511	9.31066	0.047	155752	1.24602	7.81115	76.8464	5875	5875	75.7906	9.31146	19.8006	24.9063	31.0619	126458
	Cerebellum_WM_Merge	3840	23.5757	5.89814	0.047	138507	1.10806	8.75721	58.2022	5875	5875	53.7254	5.89865	19.5674	23.0304	26.747	140603
	Cerebellum_WM_Merge	4440	23.0657	6.66059	0.047	135511	1.08409	8.31917	56.7385	5875	5875	56.2154	6.66115	18.1761	22.0855	26.8151	154443
	Cerebellum_WM_Merge	5040	22.6338	6.78828	0.047	132974	1.06379	8.76202	86.9355	5875	5875	78.6913	6.78886	17.9456	21.4443	26.1347	168023
	Cerebellum_WM_Merge	5640	23.1136	6.88271	0.047	135792	1.08634	9.55701	62.9903	5875	5875	60.4299	6.88329	18.2863	21.7583	26.7016	181891
	Cerebellum_WM_Merge	6240	20.3311	6.79421	0.047	119445	0.955564	8.18721	74.35	5875	5875	69.2768	6.79479	16.0294	18.9167	23.2292	194090
	Cerebellum_WM_Merge	6840	20.9266	7.40989	0.047	122944	0.983549	8.17556	74.048	5875	5875	71.4904	7.41052	15.9212	19.7017	24.1294	206646
	ColliculusInferior_Merge	5	0	0	0.011488	0	0	0	0	1436	1436	0	0	0	0	0	0
	ColliculusInferior_Merge	15	0	0	0.011488	0	0	0	0	1436	1436	0	0	0	0	0	0
	ColliculusInferior_Merge	25	12.7322	25.3626	0.011488	18283.5	0.146268	-6.54012e-05	243.081	1436	1436	197.453	25.3714	0.697044	2.81707	11.3008	127.322
	ColliculusInferior_Merge	35	23.5763	34.5146	0.011488	33855.6	0.270845	-9.40291e-05	385.099	1436	1436	310.723	34.5266	4.35643	12.0835	27.7066	363.085
	ColliculusInferior_Merge	45	55.9567	65.3506	0.011488	80353.8	0.64283	0.580402	459.771	1436	1436	410.534	65.3734	12.652	33.8529	74.3917	922.652
	ColliculusInferior_Merge	55	107.836	139.361	0.011488	154853	1.23882	3.23337	1367.12	1436	1436	1062.92	139.409	25.3138	57.8083	134.003	2001.01
	ColliculusInferior_Merge	65	103.262	125.651	0.011488	148285	1.18628	0.808501	1030.06	1436	1436	865.644	125.695	26.469	58.7058	129.404	3033.64
	ColliculusInferior_Merge	75	54.546	49.0798	0.011488	78328	0.626624	0.777959	410.838	1436	1436	342.309	49.0969	20.2406	41.4324	72.3905	3579.1
	ColliculusInferior_Merge	85	81.3442	98.9597	0.011488	116810	0.934482	0.537805	617.982	1436	1436	559.618	98.9941	19.2751	43.7518	99.4405	4392.54
	ColliculusInferior_Merge	95	54.9104	54.648	0.011488	78851.3	0.63081	0.771741	445.637	1436	1436	358.873	54.6671	14.3941	35.1074	78.25	4941.64
	ColliculusInferior_Merge	105	90.5788	88.7463	0.011488	130071	1.04057	2.31558	618.58	1436	1436	513.174	88.7772	27.816	59.5269	122.994	5847.43
	ColliculusInferior_Merge	115	65.1838	79.8826	0.011488	93604	0.748832	0.952785	663.159	1436	1436	561.254	79.9105	14.9152	37.9265	84.5268	6499.27
	ColliculusInferior_Merge	125	66.135	86.9895	0.011488	94969.9	0.759759	1.68195	833.936	1436	1436	654.235	87.0198	16.0632	33.3579	76.1032	7160.62
	ColliculusInferior_Merge	135	66.4148	93.6954	0.011488	95371.7	0.762974	1.09043	1024.17	1436	1436	816.042	93.728	16.7728	33.6326	73.3941	7824.77
	ColliculusInferior_Merge	145	34.5883	36.2495	0.011488	49668.9	0.397351	0.654376	310.565	1436	1436	243.615	36.2621	8.93483	22.1728	47.7429	8170.65
	ColliculusInferior_Merge	155	74.2667	102.498	0.011488	106647	0.853176	0.285664	736.404	1436	1436	628.867	102.534	14.2196	37.0007	85.2032	8913.32
	ColliculusInferior_Merge	165	61.6684	59.2026	0.011488	88555.8	0.708446	0.657411	409.004	1436	1436	379.311	59.2232	19.6494	41.7744	88.6722	9530
	ColliculusInferior_Merge	175	47.8109	55.564	0.011488	68656.5	0.549252	0.553919	346.698	1436	1436	334.563	55.5833	11.2825	27.4361	61.6635	10008.1
	ColliculusInferior_Merge	195	75.5257	54.0656	0.011488	108455	0.867639	8.35347	398.631	1436	1436	369.496	54.0844	38.1141	60.9075	98.3983	12273.9
	ColliculusInferior_Merge	225	59.9475	38.3294	0.011488	86084.5	0.688676	10.8028	389.38	1436	1436	326.318	38.3427	34.7022	50.8303	74.9582	14072.3
	ColliculusInferior_Merge	270	68.2827	29.1568	0.011488	98054	0.784432	11.811	230.722	1436	1436	210.17	29.167	47.9076	63.2208	83.2146	18169.3
	ColliculusInferior_Merge	360	60.4471	20.9397	0.011488	86802.1	0.694417	23.1446	130.448	1436	1436	128.379	20.947	44.9656	56.2582	72.3239	25422.9
	ColliculusInferior_Merge	480	50.7139	26.0806	0.011488	72825.2	0.582602	12.2862	140.906	1436	1436	137.177	26.0896	30.0482	44.8023	63.6759	31508.6
	ColliculusInferior_Merge	690	35.1435	10.2343	0.011488	50466.1	0.403729	14.0896	72.1739	1436	1436	69.8214	10.2379	28.5163	33.3541	40.6732	42051.7
	ColliculusInferior_Merge	990	27.7485	7.1503	0.011488	39846.8	0.318774	11.5166	61.4804	1436	1436	58.9052	7.15279	23.3897	27.0216	31.7856	50376.2
	ColliculusInferior_Merge	1290	28.4428	10.2902	0.011488	40843.9	0.326751	13.2639	75.7125	1436	1436	72.8232	10.2938	20.8124	26.3543	34.1437	58909
	ColliculusInferior_Merge	1590	25.6641	8.3174	0.011488	36853.6	0.294829	8.89048	58.0084	1436	1436	55.8933	8.3203	19.8155	24.5362	30.7214	66608.3
	ColliculusInferior_Merge	1890	24.7603	6.57958	0.011488	35555.8	0.284447	10.6652	47.7662	1436	1436	45.8202	6.58187	20.1374	23.7028	28.6097	74036.4
	ColliculusInferior_Merge	2190	24.1072	8.24858	0.011488	34618	0.276944	8.96177	65.38	1436	1436	62.6861	8.25145	18.1766	22.8986	28.1889	81268.5
	ColliculusInferior_Merge	2490	22.9011	7.03198	0.011488	32886	0.263088	9.29828	47.9802	1436	1436	46.7446	7.03443	17.4878	21.6	27.256	88138.9
	ColliculusInferior_Merge	2790	23.4082	6.11753	0.011488	33614.2	0.268914	10.6417	52.941	1436	1436	51.0298	6.11967	18.932	22.4789	26.786	95161.3
	ColliculusInferior_Merge	3090	22.3793	8.94599	0.011488	32136.7	0.257093	7.70245	62.6282	1436	1436	61.107	8.94911	16.1732	19.974	26.5311	101875
	ColliculusInferior_Merge	3390	26.1975	7.01642	0.011488	37619.6	0.300957	9.86146	59.1029	1436	1436	55.637	7.01886	21.3222	25.5353	30.2689	109734
	ColliculusInferior_Merge	3840	21.3539	5.12058	0.011488	30664.2	0.245313	8.93296	35.6352	1436	1436	34.9641	5.12236	17.6149	21.0265	25.037	122547
	ColliculusInferior_Merge	4440	22.2163	4.82304	0.011488	31902.6	0.255221	9.31975	40.5216	1436	1436	37.6931	4.82472	18.7646	22.1866	25.7194	135876
	ColliculusInferior_Merge	5040	22.4865	5.88215	0.011488	32290.6	0.258325	10.1961	45.8841	1436	1436	44.5425	5.8842	18.4452	21.5052	25.3187	149368
	ColliculusInferior_Merge	5640	17.0581	4.35254	0.011488	24495.5	0.195964	8.1439	34.8296	1436	1436	32.918	4.35405	13.9389	16.8034	19.8269	159603
	ColliculusInferior_Merge	6240	20.5132	5.46113	0.011488	29457	0.235656	7.1019	35.7055	1436	1436	34.8404	5.46303	16.304	20.1053	24.5547	171911
	ColliculusInferior_Merge	6840	19.7769	5.8455	0.011488	28399.7	0.227197	6.82935	44.6404	1436	1436	42.4312	5.84754	15.4566	19.0836	23.2474	183777
	Thalamus_Merge	5	0	0	0.061424	0	0	0	0	7678	7678	0	0	0	0	0	0
	Thalamus_Merge	15	0	0	0.061424	0	0	0	0	7678	7678	0	0	0	0	0	0
	Thalamus_Merge	25	12.2725	25.6733	0.061424	94228	0.753824	-6.65332e-05	312.097	7678	7678	293.777	25.675	0.367695	2.28216	11.7588	122.725
	Thalamus_Merge	35	28.6176	50.2279	0.061424	219726	1.75781	-8.8234e-05	471.393	7678	7678	447.204	50.2312	2.46414	9.38524	30.0656	408.901
	Thalamus_Merge	45	30.2229	42.3926	0.061424	232051	1.85641	0.03563	465.924	7678	7678	398.699	42.3954	4.15875	12.9348	38.636	711.13
	Thalamus_Merge	55	64.5538	74.7841	0.061424	495644	3.96515	0.213566	742.849	7678	7678	689.473	74.789	16.8917	41.3744	82.5275	1356.67
	Thalamus_Merge	65	63.2904	71.4702	0.061424	485944	3.88755	0.572279	878.539	7678	7678	682.605	71.4749	16.1104	38.7145	83.8788	1989.57
	Thalamus_Merge	75	61.0694	73.0051	0.061424	468891	3.75113	0.348443	681.216	7678	7678	619.039	73.0098	14.8683	35.566	77.7268	2600.27
	Thalamus_Merge	85	66.7366	92.2532	0.061424	512403	4.09923	0.557958	973.193	7678	7678	924.219	92.2592	15.2538	35.6974	79.0664	3267.63
	Thalamus_Merge	95	58.4269	69.1842	0.061424	448602	3.58881	0.885656	905.039	7678	7678	793.167	69.1887	15.9864	36.534	75.2017	3851.9
	Thalamus_Merge	105	66.1921	75.7674	0.061424	508223	4.06578	0.740441	1239.53	7678	7678	932.074	75.7723	18.4072	40.3577	86.5205	4513.82
	Thalamus_Merge	115	53.0819	66.8407	0.061424	407563	3.26051	0.076046	776.656	7678	7678	690.18	66.845	11.2407	29.6778	68.1236	5044.64
	Thalamus_Merge	125	46.5712	66.964	0.061424	357574	2.86059	0.174829	1010.19	7678	7678	843.004	66.9683	9.78802	23.773	55.6639	5510.35
	Thalamus_Merge	135	53.7991	66.2635	0.061424	413070	3.30456	0.486667	600.647	7678	7678	572.255	66.2678	12.9569	29.4066	69.2249	6048.35
	Thalamus_Merge	145	65.5218	83.5879	0.061424	503076	4.02461	0.321141	765.611	7678	7678	683.384	83.5934	14.5602	34.803	80.6054	6703.56
	Thalamus_Merge	155	36.6785	55.0466	0.061424	281618	2.25294	0.197191	697.908	7678	7678	664.806	55.0501	7.31812	17.4328	41.4377	7070.35
	Thalamus_Merge	165	59.2518	84.5281	0.061424	454935	3.63948	0.209487	793.433	7678	7678	738.844	84.5337	9.57439	25.8539	72.1207	7662.87
	Thalamus_Merge	175	39.9621	61.0492	0.061424	306829	2.45463	0.017135	793.689	7678	7678	663.556	61.0532	7.58411	18.6207	45.4431	8062.49
	Thalamus_Merge	195	50.1066	42.3753	0.061424	384718	3.07775	1.959	540.931	7678	7678	452.383	42.3781	22.0726	38.655	63.6411	9565.68
	Thalamus_Merge	225	48.3554	49.879	0.061424	371273	2.97018	2.20599	643.989	7678	7678	515.056	49.8823	18.1682	33.3114	60.3554	11016.3
	Thalamus_Merge	270	44.8893	30.3439	0.061424	344660	2.75728	6.03223	320.32	7678	7678	290.381	30.3459	24.8374	36.7911	56.6178	13709.7
	Thalamus_Merge	360	42.6783	20.4085	0.061424	327684	2.62147	7.06902	217.155	7678	7678	184.795	20.4098	28.5697	38.618	51.674	18831.1
	Thalamus_Merge	480	37.667	18.1717	0.061424	289207	2.31366	8.15943	242.643	7678	7678	200.599	18.1729	25.2173	34.1527	45.5096	23351.1
	Thalamus_Merge	690	36.0314	10.9076	0.061424	276649	2.21319	12.4402	92.6473	7678	7678	87.2064	10.9083	28.2199	34.5138	42.6257	34160.6
	Thalamus_Merge	990	27.0414	8.15495	0.061424	207624	1.66099	8.81237	71.144	7678	7678	67.3946	8.15548	21.1267	26.0087	31.8181	42273
	Thalamus_Merge	1290	25.9933	8.50265	0.061424	199577	1.59661	9.76908	68.7927	7678	7678	65.436	8.5032	19.4984	24.6154	31.3681	50071
	Thalamus_Merge	1590	22.3582	7.33472	0.061424	171667	1.37333	7.4455	63.2027	7678	7678	60.7606	7.33519	17.0386	21.0583	26.2233	56778.4
	Thalamus_Merge	1890	22.997	9.64791	0.061424	176571	1.41257	6.51192	77.1837	7678	7678	73.762	9.64854	16.0422	20.8823	27.4464	63677.5
	Thalamus_Merge	2190	23.5919	8.31727	0.061424	181139	1.44911	7.34548	69.0706	7678	7678	66.7122	8.31781	17.5986	22.0149	28.1001	70755.1
	Thalamus_Merge	2490	20.1223	6.70083	0.061424	154499	1.23599	6.80975	61.3864	7678	7678	56.6155	6.70126	15.3088	18.9902	23.7107	76791.8
	Thalamus_Merge	2790	19.2879	7.62747	0.061424	148092	1.18474	4.81615	56.7378	7678	7678	53.533	7.62797	13.4753	18.3782	23.7145	82578.2
	Thalamus_Merge	3090	17.9649	6.44259	0.061424	137935	1.10348	4.5334	49.5894	7678	7678	47.8226	6.44301	13.136	17.0453	21.6679	87967.6
	Thalamus_Merge	3390	20.4218	8.27548	0.061424	156798	1.25439	5.49293	77.904	7678	7678	74.473	8.27601	14.7759	19.067	24.3477	94094.2
	Thalamus_Merge	3840	18.4702	5.64715	0.061424	141814	1.13451	6.03125	48.3363	7678	7678	46.826	5.64752	14.3529	17.4206	21.5245	105176
	Thalamus_Merge	4440	18.4042	5.77544	0.061424	141308	1.13046	6.43137	62.9096	7678	7678	59.7276	5.77581	14.5285	17.3557	21.1896	116219
	Thalamus_Merge	5040	17.0008	4.56974	0.061424	130532	1.04425	4.09198	38.2502	7678	7678	36.5679	4.57004	13.8084	16.5686	19.7808	126419
	Thalamus_Merge	5640	16.7569	5.35139	0.061424	128659	1.02927	5.99329	55.8532	7678	7678	50.7954	5.35174	13.0191	15.9604	19.8363	136473
	Thalamus_Merge	6240	16.7953	5.24156	0.061424	128954	1.03163	7.04735	44.2064	7678	7678	42.6016	5.24191	12.9234	15.9105	19.5831	146551
	Thalamus_Merge	6840	15.5907	4.78981	0.061424	119706	0.957645	4.6864	44.7233	7678	7678	43.0401	4.79012	12.1146	15.1037	18.4106	155905
	Whole_brain	5	0	0	1.36403	0	0	0	0	170504	170504	0	0	0	0	0	0
	Whole_brain	15	0	0	1.36403	0	0	0	0	170504	170504	0	0	0	0	0	0
	Whole_brain	25	9.95173	22.8874	1.36403	1.69681e+06	13.5745	-6.86632e-05	488.797	170504	170504	471.901	22.8875	0.327345	1.87845	8.48693	99.5173
	Whole_brain	35	20.5894	38.0593	1.36403	3.51057e+06	28.0846	-0.000106324	774.187	170504	170504	738.908	38.0594	1.62371	6.37593	21.8629	305.411
	Whole_brain	45	32.3338	52.3892	1.36403	5.51304e+06	44.1043	-0.00013711	1053.2	170504	170504	882.41	52.3893	4.39449	13.4569	37.304	628.749
	Whole_brain	55	44.5247	65.5042	1.36403	7.59163e+06	60.7331	-0.000119413	1375.49	170504	170504	1291.59	65.5044	7.66155	21.5779	53.9614	1074
	Whole_brain	65	54.0722	72.4857	1.36403	9.21953e+06	73.7562	-0.000107408	1138.94	170504	170504	1075.02	72.4859	11.1319	28.7153	67.3502	1614.72
	Whole_brain	75	58.8562	75.4986	1.36403	10035210	80.2817	-0.000130987	1254.39	170504	170504	1148.48	75.4989	13.4056	32.5038	74.1312	2203.28
	Whole_brain	85	62.0377	81.1047	1.36403	10577680	84.6214	-0.000108369	1656.31	170504	170504	1438.78	81.105	13.8971	34.2336	77.2493	2823.66
	Whole_brain	95	58.6127	76.589	1.36403	9.9937e+06	79.9496	0.052002	1158.64	170504	170504	1094.15	76.5892	13.3919	32.2928	72.4373	3409.78
	Whole_brain	105	55.74	71.9036	1.36403	9.50389e+06	76.0311	0.012949	1239.53	170504	170504	1051.86	71.9038	12.9635	31.1684	69.1625	3967.18
	Whole_brain	115	51.8492	67.8945	1.36403	8.84049e+06	70.7239	0.026165	1146.82	170504	170504	1072.28	67.8947	11.5066	28.2486	64.5352	4485.67
	Whole_brain	125	52.0548	68.851	1.36403	8.87556e+06	71.0045	-0.0001311	1213.92	170504	170504	1022.55	68.8512	11.2624	27.9027	64.4449	5006.22
	Whole_brain	135	50.7146	67.7384	1.36403	8.64704e+06	69.1763	0.019578	1241.85	170504	170504	1132.5	67.7386	11.0875	27.389	62.8846	5513.37
	Whole_brain	145	47.7514	62.1465	1.36403	8.14181e+06	65.1345	-8.80472e-05	926.269	170504	170504	859.778	62.1467	10.8435	26.2263	59.2648	5990.88
	Whole_brain	155	45.1198	61.255	1.36403	7.6931e+06	61.5448	0.014357	966.495	170504	170504	918.141	61.2552	9.3613	23.3648	55.2625	6442.08
	Whole_brain	165	43.652	58.945	1.36403	7.44284e+06	59.5427	0.024577	879.023	170504	170504	862.917	58.9451	9.37008	22.7984	53.6139	6878.6
	Whole_brain	175	43.2435	59.0564	1.36403	7.3732e+06	58.9856	-0.000134253	851.179	170504	170504	817.165	59.0566	8.83865	22.2524	52.6989	7311.04
	Whole_brain	195	52.5514	45.7316	1.36403	8.96023e+06	71.6819	0.634261	699.124	170504	170504	672.225	45.7317	22.4761	39.307	67.5791	8887.58
	Whole_brain	225	49.2601	42.6162	1.36403	8.39905e+06	67.1924	0.519733	1032.58	170504	170504	878.769	42.6164	21.0607	37.1099	63.701	10365.4
	Whole_brain	270	50.1508	31.9579	1.36403	8.55091e+06	68.4073	2.92771	406.464	170504	170504	386.788	31.958	27.9689	42.2087	63.498	13374.4
	Whole_brain	360	47.4686	22.4963	1.36403	8.09359e+06	64.7487	3.34043	271.843	170504	170504	262.526	22.4964	31.9634	43.0708	57.9398	19070.7
	Whole_brain	480	42.2663	20.2814	1.36403	7.20658e+06	57.6526	3.50968	242.643	170504	170504	225.557	20.2814	28.0474	38.2028	51.8086	24142.6
	Whole_brain	690	38.2107	13.518	1.36403	6.51507e+06	52.1206	9.12964	194.384	170504	170504	179.893	13.518	28.9187	36.1205	45.0034	35605.8
	Whole_brain	990	32.9002	12.5259	1.36403	5.60961e+06	44.8769	6.33763	204.976	170504	170504	194.359	12.526	24.2463	30.8581	39.1733	45475.9
	Whole_brain	1290	30.8683	12.0858	1.36403	5.26318e+06	42.1054	5.34278	147.394	170504	170504	138.848	12.0859	22.4888	28.9999	36.9346	54736.4
	Whole_brain	1590	29.0965	11.6141	1.36403	4.96107e+06	39.6885	5.4879	133.658	170504	170504	125.975	11.6141	20.7538	26.9448	35.1581	63465.3
	Whole_brain	1890	27.8278	11.1532	1.36403	4.74476e+06	37.958	4.96633	138.824	170504	170504	132.246	11.1532	19.9223	25.8455	33.4349	71813.7
	Whole_brain	2190	26.8589	12.0803	1.36403	4.57955e+06	36.6364	3.70923	226.859	170504	170504	209.432	12.0803	18.5513	24.8633	32.6378	79871.3
	Whole_brain	2490	26.6598	12.0605	1.36403	4.54561e+06	36.3649	4.35591	216.681	170504	170504	199.637	12.0605	18.4732	24.5345	32.1904	87869.3
	Whole_brain	2790	25.9654	11.9432	1.36403	4.42721e+06	35.4177	4.14208	234.973	170504	170504	220.467	11.9432	17.7919	23.7594	31.5376	95658.9
	Whole_brain	3090	25.4932	12.0008	1.36403	4.3467e+06	34.7736	4.02238	163.742	170504	170504	157.603	12.0009	17.3832	23.1686	30.7088	103307
	Whole_brain	3390	25.343	12.0293	1.36403	4.32109e+06	34.5687	3.41025	210.865	170504	170504	200.44	12.0293	17.1995	23.2484	30.7556	110910
	Whole_brain	3840	24.7467	10.1936	1.36403	4.21942e+06	33.7553	5.84082	172.554	170504	170504	164.916	10.1936	17.7359	22.9001	29.4027	125758
	Whole_brain	4440	25.0481	10.9648	1.36403	4.2708e+06	34.1664	4.15462	171.501	170504	170504	163.114	10.9649	17.685	22.9412	29.627	140787
	Whole_brain	5040	23.783	11.3821	1.36403	4.05509e+06	32.4407	4.09198	153.182	170504	170504	150.718	11.3822	16.2953	21.2579	28.344	155056
	Whole_brain	5640	24.4911	11.4064	1.36403	4.17583e+06	33.4066	4.97302	161.593	170504	170504	148.456	11.4064	16.6645	21.977	29.5148	169751
	Whole_brain	6240	23.9496	11.3263	1.36403	4.08351e+06	32.6681	4.26608	156.597	170504	170504	146.064	11.3263	15.9846	21.4699	29.2589	184121
	Whole_brain	6840	24.0952	12.6008	1.36403	4.10834e+06	32.8667	3.85247	184.159	170504	170504	173.91	12.6009	15.508	21.0267	29.4487	198578

## Sheet: Animal 2 PET Raw TAC
	VoiName(Region) [string]	Time [seconds]	Averaged [kBq/cc]	Sd [kBq/cc]	Volume [ccm]	Total(SUM) [kBq/cc]	Total(AVR*VOL) [(kBq/cc)*(ccm)]	Min [kBq/cc]	Max [kBq/cc]	NumberOfPixels [voxels]	NumberOfEffectivePixels [voxels]	HotAveraged(5) [kBq/cc]	Stdv [kBq/cc]	Q1 [kBq/cc]	Median [kBq/cc]	Q3 [kBq/cc]	AreaUnderCurve [(kBq/cc)*(seconds)]
	Heart	639.979	0	0	1.02253	0	0	0	0	15977	15977	0	0	0	0	0	0
	Heart	649.979	0	0	1.02253	0	0	0	0	15977	15977	0	0	0	0	0	0
	Heart	659.979	4.05784	12.222	1.02253	64832.1	4.14926	-1.43144e-05	198.113	15977	15977	178.465	12.2223	2.40281e-06	1.48993e-05	1.70614	40.5784
	Heart	669.979	15.9047	36.0683	1.02253	254109	16.263	-3.03946e-05	697.36	15977	15977	547.616	36.0694	0.30335	2.54337	13.3627	199.625
	Heart	679.979	28.9967	56.735	1.02253	463280	29.6499	-5.32083e-05	750.965	15977	15977	705.574	56.7368	1.86747	8.1944	28.8479	489.592
	Heart	689.979	51.7552	93.3521	1.02253	826893	52.9212	-4.15705e-05	1676.71	15977	15977	1427.62	93.3551	5.80539	19.8122	55.2935	1007.14
	Heart	699.979	70.0977	114.125	1.02253	1.11995e+06	71.6768	2.70195e-05	2129.64	15977	15977	1766.11	114.129	11.2717	31.4676	79.356	1708.12
	Heart	709.979	104.194	147.918	1.02253	1.6647e+06	106.541	1.2517e-05	2281.17	15977	15977	2050.95	147.923	21.2598	52.7139	125.506	2750.06
	Heart	719.979	126.067	174.76	1.02253	2.01417e+06	128.907	0.14208	3606.3	15977	15977	2602.54	174.765	28.9063	68.2317	151.476	4010.73
	Heart	729.979	154.141	189.499	1.02253	2.46271e+06	157.613	0.080156	2651.92	15977	15977	2186.61	189.505	40.2257	91.3867	192.463	5552.14
	Heart	739.979	195.646	216.98	1.02253	3.12583e+06	200.053	0.26579	2961.53	15977	15977	2593.63	216.987	59.6206	125.103	247.851	7508.6
	Heart	749.979	249.642	263.886	1.02253	3.98854e+06	255.266	0.855353	3146.04	15977	15977	2986.65	263.894	84.4836	167.566	316.202	10005
	Heart	759.979	288.379	290.859	1.02253	4.60744e+06	294.876	1.99385	4181.5	15977	15977	3622.9	290.869	106.08	200.192	367.804	12888.8
	Heart	769.979	308.987	314.449	1.02253	4.93669e+06	315.948	1.10465	3503.18	15977	15977	3260.54	314.459	107.43	210.477	392.851	15978.7
	Heart	779.979	338.652	342.799	1.02253	5.41064e+06	346.281	1.22729	5231.88	15977	15977	4198.33	342.81	125.385	236.196	428.174	19365.2
	Heart	789.979	355.452	331.136	1.02253	5.67905e+06	363.459	2.85461	3176.53	15977	15977	2954.01	331.146	135.938	255.606	459.013	22919.7
	Heart	799.979	358.27	348.064	1.02253	5.72408e+06	366.341	3.60611	4001.49	15977	15977	3497.97	348.075	132.625	252.312	462.093	26502.4
	Heart	809.979	358.587	354.008	1.02253	5.72914e+06	366.665	1.43313	5230.34	15977	15977	3811.23	354.02	129.779	250.584	462.305	30088.3
	Heart	839.979	419.122	245.19	1.02253	6.69632e+06	428.564	17.1342	2314.84	15977	15977	2132.54	245.198	245.258	367.692	534.728	46550.5
	Heart	869.979	436.672	249.494	1.02253	6.9767e+06	446.509	28.5813	2090.73	15977	15977	1988	249.502	257.399	386.762	559.464	59650.7
	Heart	929.979	464.906	208.322	1.02253	7.4278e+06	475.379	32.507	1804.37	15977	15977	1642.2	208.329	315.561	437.856	582.866	94306.8
	Heart	1049.98	503.268	171.828	1.02253	8.04071e+06	514.605	88.7173	1574.53	15977	15977	1431.96	171.833	378.34	485.204	605.909	169222
	Heart	1169.98	526.123	188.958	1.02253	8.40586e+06	537.975	113.999	1529	15977	15977	1439.9	188.964	385.2	504.522	638.355	232356
	Heart	1469.98	555.823	165.548	1.02253	8.88039e+06	568.345	147.997	1273.28	15977	15977	1241.56	165.553	428.805	544.383	666.227	447791
	Heart	1769.98	558.276	170.046	1.02253	8.91958e+06	570.853	167.945	1351	15977	15977	1292.92	170.051	430.395	544.837	669.303	615274
	Heart	2069.98	555.725	174.44	1.02253	8.87882e+06	568.245	127.664	1418.37	15977	15977	1378.7	174.445	423.878	539.86	666.332	781991
	Heart	2369.98	541.654	169.806	1.02253	8.65401e+06	553.857	152.271	1264.57	15977	15977	1240.88	169.811	413.602	527.453	654.174	944488
	Heart	2669.98	523.365	169.319	1.02253	8.3618e+06	535.155	139.842	1341.03	15977	15977	1290.13	169.324	392.249	506.048	633.301	1.1015e+06
	Heart	2969.98	500.038	158.624	1.02253	7.9891e+06	511.303	134.607	1155.42	15977	15977	1132.64	158.629	378.512	485.169	603.506	1.25151e+06
	Heart	3269.98	477.549	156.059	1.02253	7.6298e+06	488.307	133.748	1263.94	15977	15977	1208.18	156.063	359.221	461.249	576.612	1.39477e+06
	Heart	3569.98	449.503	149.286	1.02253	7.1817e+06	459.629	134.319	1127	15977	15977	1089.78	149.29	336.229	432.263	541.487	1.52962e+06
	Heart	3869.98	430.418	141.266	1.02253	6.87679e+06	440.114	126.732	1065.32	15977	15977	1033.08	141.27	322.054	414.449	521.135	1.65875e+06
	Heart	4169.98	404.853	139.646	1.02253	6.46833e+06	413.973	113.158	1139.67	15977	15977	1061.78	139.651	299.18	386.731	491.322	1.7802e+06
	Heart	4769.98	373.671	110.804	1.02253	5.97014e+06	382.089	119.206	876.656	15977	15977	821.118	110.808	288.168	361.494	447.389	2.0628e+06
	Heart	5369.98	338.63	102.896	1.02253	5.4103e+06	346.259	100.107	799.524	15977	15977	790.906	102.899	260.298	326.729	404.726	2.26597e+06
	Heart	5969.98	310.492	96.9673	1.02253	4.96074e+06	317.487	90.4857	759.387	15977	15977	719.383	96.9703	238.265	299.454	370.457	2.45227e+06
	Heart	6569.98	283.138	88.2869	1.02253	4.5237e+06	289.517	51.9597	783.755	15977	15977	710.221	88.2896	218.545	273.125	336.536	2.62215e+06
	Heart	7169.98	262.993	83.7335	1.02253	4.20184e+06	268.918	71.4108	653.879	15977	15977	627.065	83.7361	200.861	253.311	313.17	2.77995e+06
	Heart	7769.98	243.254	78.7449	1.02253	3.88647e+06	248.734	61.7522	688.611	15977	15977	622.427	78.7474	185.008	234.185	291.458	2.9259e+06
	Lung Merge	639.979	0	0	1.23458	0	0	0	0	19282	19290.3	0	0	0	0	0	0
	Lung Merge	649.979	0	0	1.23458	0	0	0	0	19282	19290.3	0	0	0	0	0	0
	Lung Merge	659.979	13.8037	40.6669	1.23458	266276	17.0417	0	932.301	19282	19290.3	736.634	23.1704	0	0.227203	8.78713	138.037
	Lung Merge	669.979	50.2077	100.17	1.23458	968520	61.9853	0	1560.94	19282	19290.3	1328.87	57.0728	2.93811	14.369	48.9758	640.113
	Lung Merge	679.979	107.431	190.542	1.23458	2.07238e+06	132.632	0	3056.11	19282	19290.3	2579.32	108.563	13.1781	39.737	113.453	1714.43
	Lung Merge	689.979	154.694	239.477	1.23458	2.98408e+06	190.981	0	2952.21	19282	19290.3	2677.15	136.444	27.8316	74.1005	173.291	3261.36
	Lung Merge	699.979	212.415	293.782	1.23458	4.09754e+06	262.243	0.086975	3284.03	19282	19290.3	3086.79	167.386	48.5889	114.417	253.403	5385.51
	Lung Merge	709.979	271.693	349.773	1.23458	5.24104e+06	335.426	0.31311	3968.26	19282	19290.3	3833.86	199.287	73.728	157.233	328.098	8102.44
	Lung Merge	719.979	312.98	387.993	1.23458	6.03748e+06	386.399	0.700928	5041.5	19282	19290.3	4591.51	221.063	91.4295	187.932	375.504	11232.2
	Lung Merge	729.979	361.097	420.846	1.23458	6.96567e+06	445.803	0.831299	6428.31	19282	19290.3	5531.57	239.781	118.896	232.436	439.504	14843.2
	Lung Merge	739.979	405.585	442.051	1.23458	7.82386e+06	500.727	1.61108	6201.52	19282	19290.3	5590.74	251.863	142.642	269.611	496.246	18899.1
	Lung Merge	749.979	497.965	498.231	1.23458	9.60589e+06	614.777	3.50122	8640.5	19282	19290.3	5565.47	283.872	191.477	346.092	621.146	23878.7
	Lung Merge	759.979	547.228	530.348	1.23458	10556180	675.595	0.239624	6587.35	19282	19290.3	5453.9	302.171	215.467	390.011	674.959	29351
	Lung Merge	769.979	518.012	504.94	1.23458	9.99261e+06	639.527	2.18811	4966.79	19282	19290.3	4523.03	287.695	202.544	368.031	644.614	34531.1
	Lung Merge	779.979	493.658	489.053	1.23458	9.52279e+06	609.459	5.03638	6478.48	19282	19290.3	5604.34	278.643	190.8	343.707	613.205	39467.7
	Lung Merge	789.979	461.205	485.664	1.23458	8.89677e+06	569.393	0.602295	5840.72	19282	19290.3	5631.28	276.712	169.261	312.661	568.977	44079.8
	Lung Merge	799.979	425.196	442.474	1.23458	8.20215e+06	524.937	1.45667	4852.24	19282	19290.3	4624.17	252.104	159.198	291.94	523.203	48331.7
	Lung Merge	809.979	399.834	426.543	1.23458	7.71291e+06	493.626	2.38245	5150.82	19282	19290.3	4463.24	243.027	139.252	264.975	492.905	52330.1
	Lung Merge	839.979	389.473	252.821	1.23458	7.51304e+06	480.835	26.1517	2952.64	19282	19290.3	2702.18	144.047	217.768	328.224	477.028	67960.8
	Lung Merge	869.979	327.999	220.911	1.23458	6.3272e+06	404.941	11.6409	1981.48	19282	19290.3	1841.32	125.866	177.655	270.669	404.872	77800.8
	Lung Merge	929.979	287.016	146.128	1.23458	5.53662e+06	354.344	27.7185	1370.11	19282	19290.3	1243.03	83.2579	184.615	252.533	343.698	99634.3
	Lung Merge	1049.98	233.549	100.299	1.23458	4.50522e+06	288.334	31.8835	935.615	19282	19290.3	847.922	57.1463	161.732	211.658	275.724	135469
	Lung Merge	1169.98	188.011	85.7789	1.23458	3.62678e+06	232.114	28.0446	817.556	19282	19290.3	713.021	48.8734	126.146	169.966	223.741	158030
	Lung Merge	1469.98	156.133	56.6493	1.23458	3.01184e+06	192.758	36.9993	485.811	19282	19290.3	467.275	32.2765	114.975	143.297	179.332	220356
	Lung Merge	1769.98	131.825	48.644	1.23458	2.54294e+06	162.748	35.8193	382.636	19282	19290.3	374.233	27.7154	96.4192	120.862	151.275	259904
	Lung Merge	2069.98	111.931	41.0495	1.23458	2.15918e+06	138.188	27.4163	348.066	19282	19290.3	332.474	23.3884	81.4786	102.513	129.092	293483
	Lung Merge	2369.98	98.1715	38.143	1.23458	1.89376e+06	121.2	28.5566	378.846	19282	19290.3	350.872	21.7324	70.7341	88.864	112.066	322934
	Lung Merge	2669.98	92.0979	35.3544	1.23458	1.77659e+06	113.702	27.6469	326.459	19282	19290.3	307.749	20.1435	66.28	83.3127	106.394	350564
	Lung Merge	2969.98	80.5902	32.2914	1.23458	1.55461e+06	99.4949	24.195	281.034	19282	19290.3	255.143	18.3984	57.1523	72.4492	93.0288	374741
	Lung Merge	3269.98	78.1541	31.741	1.23458	1.50761e+06	96.4873	21.2139	335.781	19282	19290.3	288.406	18.0848	55.3579	70.7126	90.3104	398187
	Lung Merge	3569.98	72.7053	30.105	1.23458	1.40251e+06	89.7604	19.2518	258.151	19282	19290.3	255.031	17.1527	51.2617	65.5332	84.0333	419999
	Lung Merge	3869.98	71.2843	30.5533	1.23458	1.3751e+06	88.0061	18.2758	254.588	19282	19290.3	249.423	17.4081	49.3508	63.6551	82.4205	441384
	Lung Merge	4169.98	71.3564	29.5675	1.23458	1.37649e+06	88.0951	16.1025	358.212	19282	19290.3	280.503	16.8464	49.8005	64.1095	82.7474	462791
	Lung Merge	4769.98	65.0624	22.4555	1.23458	1.25507e+06	80.3246	21.7881	186.351	19282	19290.3	177.552	12.7943	48.5626	59.1841	73.6396	512060
	Lung Merge	5369.98	59.534	22.0659	1.23458	1.14843e+06	73.4994	19.5505	192.639	19282	19290.3	181.728	12.5723	43.6047	53.8406	67.7615	547780
	Lung Merge	5969.98	56.3565	21.1067	1.23458	1.08713e+06	69.5765	18.0396	186.456	19282	19290.3	174.448	12.0258	41.1255	50.801	64.3647	581594
	Lung Merge	6569.98	51.7096	20.0944	1.23458	997492	63.8395	15.5693	167.524	19282	19290.3	155.102	11.449	37.335	46.71	59.6511	612620
	Lung Merge	7169.98	48.8544	20.2461	1.23458	942415	60.3146	13.522	195.748	19282	19290.3	169.165	11.5354	34.4509	43.6994	56.2315	641933
	Lung Merge	7769.98	47.8194	20.1765	1.23458	922450	59.0368	14.1931	181.771	19282	19290.3	162.374	11.4958	33.3251	42.9534	55.1707	670624
	Pituitary_o	5	0	0	0.005864	0	0	0	0	733	733	0	0	0	0	0	0
	Pituitary_o	15	0	0	0.005864	0	0	0	0	733	733	0	0	0	0	0	0
	Pituitary_o	25	0	0	0.005864	0	0	0	0	733	733	0	0	0	0	0	0
	Pituitary_o	35	0	0	0.005864	0	0	0	0	733	733	0	0	0	0	0	0
	Pituitary_o	45	0.485107	1.26825	0.005864	355.584	0.002845	-3.46084e-05	12.3021	733	733	10.2681	1.26912	-2.88913e-05	0.014964	0.348555	4.85107
	Pituitary_o	55	2.04218	4.63363	0.005864	1496.92	0.011975	-6.46817e-05	59.1726	733	733	35.5901	4.63679	0.06231	0.357348	1.67668	25.2728
	Pituitary_o	65	33.4669	49.8809	0.005864	24531.2	0.19625	-7.6198e-05	250.429	733	733	244.185	49.915	0.940576	9.87927	45.7434	359.942
	Pituitary_o	75	23.5288	58.1215	0.005864	17246.6	0.137973	-5.90519e-05	508.836	733	733	430.272	58.1612	0.433032	1.62778	16.135	595.23
	Pituitary_o	85	27.8561	38.2596	0.005864	20418.5	0.163348	-9.78131e-05	249.813	733	733	219.429	38.2857	3.8845	12.279	36.6719	873.791
	Pituitary_o	95	43.8314	58.9651	0.005864	32128.4	0.257028	0.109009	394.806	733	733	366.154	59.0054	6.95142	21.1691	59.6934	1312.11
	Pituitary_o	105	39.3184	54.0859	0.005864	28820.4	0.230563	0.071156	425.698	733	733	333.501	54.1228	6.83183	17.7593	46.4136	1705.29
	Pituitary_o	115	41.8152	44.368	0.005864	30650.6	0.245205	0.435713	439.087	733	733	286.569	44.3983	7.70247	27.2503	62.1211	2123.44
	Pituitary_o	125	19.9815	26.0413	0.005864	14646.4	0.117172	0.343663	336.123	733	733	221.291	26.0591	6.72134	11.9382	24.7723	2323.26
	Pituitary_o	135	72.5346	86.7773	0.005864	53167.9	0.425343	0.287251	562.28	733	733	488.41	86.8365	15.9278	42.5111	88.1984	3048.6
	Pituitary_o	145	68.2752	80.2053	0.005864	50045.7	0.400365	1.61432	572.837	733	733	527.277	80.2601	18.9016	40.2284	84.7383	3731.35
	Pituitary_o	155	66.2292	69.2529	0.005864	48546	0.388368	1.52934	451.743	733	733	380.568	69.3002	15.8367	40.1137	98.7302	4393.65
	Pituitary_o	165	83.9683	80.7974	0.005864	61548.8	0.49239	0.358245	389.577	733	733	356.766	80.8526	17.8403	59.5242	129.302	5233.33
	Pituitary_o	175	41.6071	54.5809	0.005864	30498	0.243984	0.250348	500.649	733	733	344.947	54.6182	7.41926	20.3807	53.4976	5649.4
	Pituitary_o	195	115.357	83.0735	0.005864	84556.9	0.676455	8.73645	404.639	733	733	380.154	83.1303	46.4662	94.9299	166.811	9110.12
	Pituitary_o	225	143.06	116.451	0.005864	104863	0.838906	12.0909	694.996	733	733	645.013	116.53	57.8934	105.816	190.642	13401.9
	Pituitary_o	270	83.1139	43.497	0.005864	60922.5	0.48738	12.0348	264.25	733	733	240.508	43.5267	48.5315	74.2004	111.439	18388.8
	Pituitary_o	360	97.2238	41.0195	0.005864	71265	0.57012	23.6127	261.028	733	733	237.281	41.0475	64.4751	90.9228	122.303	30055.6
	Pituitary_o	480	96.7984	48.7371	0.005864	70953.2	0.567626	26.2909	270.454	733	733	247.346	48.7704	57.6515	84.8374	129.017	41671.4
	Pituitary_o	690	98.1332	31.0304	0.005864	71931.7	0.575453	33.8409	234.148	733	733	216.726	31.0516	74.7397	91.8979	117.733	71111.4
	Pituitary_o	990	86.522	30.5279	0.005864	63420.6	0.507365	20.8914	210.434	733	733	188.594	30.5487	59.5541	88.191	107.646	97068
	Pituitary_o	1290	69.6877	22.1708	0.005864	51081.1	0.408649	24.6367	150.446	733	733	141.446	22.186	53.4499	65.922	81.4582	117974
	Pituitary_o	1590	80.7172	30.1165	0.005864	59165.7	0.473326	30.6717	193.27	733	733	184.369	30.1371	59.7633	73.4726	94.8633	142189
	Pituitary_o	1890	85.0452	29.0783	0.005864	62338.1	0.498705	29.3204	196.052	733	733	179.194	29.0981	62.4266	81.7921	106.551	167703
	Pituitary_o	2190	70.4944	28.121	0.005864	51672.4	0.413379	27.5362	210.016	733	733	175.223	28.1402	49.057	62.8196	86.9923	188851
	Pituitary_o	2490	73.8377	26.4209	0.005864	54123	0.432984	25.7537	204.995	733	733	184.122	26.4389	54.5684	68.8429	87.0474	211003
	Pituitary_o	2790	62.1688	33.9114	0.005864	45569.8	0.364558	24.589	237.767	733	733	218.219	33.9345	42.5178	49.5599	66.9974	229653
	Pituitary_o	3090	84.499	35.0257	0.005864	61937.7	0.495502	23.0426	246.222	733	733	208.414	35.0497	59.928	78.1394	101.042	255003
	Pituitary_o	3390	72.1774	38.2336	0.005864	52906	0.423248	20.43	219.821	733	733	197.351	38.2597	43.5966	57.211	91.4493	276656
	Pituitary_o	3840	83.9179	26.5433	0.005864	61511.8	0.492094	35.8619	175.251	733	733	162.213	26.5614	62.613	81.7634	101.977	327007
	Pituitary_o	4440	100.474	41.234	0.005864	73647.6	0.589181	38.1604	263.903	733	733	257.799	41.2622	68.7022	93.2941	123.072	387291
	Pituitary_o	5040	99.6943	41.2479	0.005864	73075.9	0.584607	24.072	227.467	733	733	224.784	41.276	66.7768	95.3312	128.647	447108
	Pituitary_o	5640	81.6899	40.1059	0.005864	59878.7	0.47903	26.0614	238.232	733	733	220.008	40.1332	49.6376	71.6165	101.272	496122
	Pituitary_o	6240	85.7186	43.249	0.005864	62831.7	0.502654	17.694	199.75	733	733	197.841	43.2785	48.5278	78.3686	115.238	547553
	Pituitary_o	6840	98.6891	51.9813	0.005864	72339.1	0.578713	26.1826	330.543	733	733	313.992	52.0168	63.3236	83.6247	115.756	606767
	Cerebellum-blood_o	5	0	0	0.005064	0	0	0	0	633	633	0	0	0	0	0	0
	Cerebellum-blood_o	15	0	0	0.005064	0	0	0	0	633	633	0	0	0	0	0	0
	Cerebellum-blood_o	25	0	0	0.005064	0	0	0	0	633	633	0	0	0	0	0	0
	Cerebellum-blood_o	35	0	0	0.005064	0	0	0	0	633	633	0	0	0	0	0	0
	Cerebellum-blood_o	45	12.8771	26.1283	0.005064	8151.19	0.06521	-3.41677e-05	261.211	633	633	191.393	26.1489	0.446392	2.41629	12.054	128.771
	Cerebellum-blood_o	55	24.893	55.0222	0.005064	15757.3	0.126058	-6.20517e-05	461.208	633	633	391.563	55.0657	0.297216	2.26608	19.1165	377.701
	Cerebellum-blood_o	65	18.0108	23.9393	0.005064	11400.9	0.091207	0.020662	186.249	633	633	136.161	23.9582	2.18187	7.81462	24.5601	557.81
	Cerebellum-blood_o	75	35.8475	45.8095	0.005064	22691.5	0.181532	0.005962	269.038	633	633	226.556	45.8458	4.86594	15.9863	48.0627	916.285
	Cerebellum-blood_o	85	41.8691	67.69	0.005064	26503.1	0.212025	0.582655	577.081	633	633	489.2	67.7436	5.82936	17.4982	46.0373	1334.98
	Cerebellum-blood_o	95	57.3215	56.8189	0.005064	36284.5	0.290276	0.882965	351.293	633	633	289.578	56.8639	14.6431	39.2452	84.6352	1908.19
	Cerebellum-blood_o	105	24.3034	21.7786	0.005064	15384.1	0.123073	0.310574	134.36	633	633	125.648	21.7958	7.85475	19.2589	34.1318	2151.22
	Cerebellum-blood_o	115	32.9173	27.7472	0.005064	20836.6	0.166693	0.475056	200.418	633	633	170.954	27.7691	14.0973	25.5038	43.1359	2480.4
	Cerebellum-blood_o	125	34.5594	34.4805	0.005064	21876.1	0.175009	0.359694	294.293	633	633	209.019	34.5078	11.4798	21.5194	49.7402	2825.99
	Cerebellum-blood_o	135	146.2	112.863	0.005064	92544.7	0.740357	11.2317	675.802	633	633	642.961	112.953	68.2941	112.08	190.989	4287.99
	Cerebellum-blood_o	145	117.324	122.784	0.005064	74266	0.594128	2.94507	865.149	633	633	767.383	122.881	42.2274	74.6127	140.692	5461.23
	Cerebellum-blood_o	155	129.299	125.267	0.005064	81846.1	0.654769	9.88114	810.456	633	633	743.609	125.366	45.945	88.9362	166.685	6754.22
	Cerebellum-blood_o	165	56.3229	89.2011	0.005064	35652.4	0.285219	0.632247	892.032	633	633	688.213	89.2717	8.05307	24.0502	68.464	7317.45
	Cerebellum-blood_o	175	130.255	102.016	0.005064	82451.3	0.65961	5.78561	546.745	633	633	518.89	102.096	60.2572	101.005	170.608	8620
	Cerebellum-blood_o	195	114.947	100.303	0.005064	72761.2	0.58209	11.1206	842.146	633	633	666.369	100.382	51.8822	83.1026	148.531	12068.4
	Cerebellum-blood_o	225	168.381	81.6938	0.005064	106585	0.85268	13.9698	426.319	633	633	406.031	81.7584	105.845	159.166	223.283	17119.8
	Cerebellum-blood_o	270	117.142	61.2461	0.005064	74150.7	0.593205	25.4569	351.745	633	633	329.394	61.2945	74.0521	100.901	147.298	24148.3
	Cerebellum-blood_o	360	98.9491	33.4497	0.005064	62634.8	0.501078	36.1169	201.474	633	633	186.749	33.4762	72.4355	95.174	122.731	36022.2
	Cerebellum-blood_o	480	75.0933	23.2158	0.005064	47534.1	0.380272	30.6759	175.773	633	633	164.588	23.2342	59.5239	70.5668	85.7426	45033.4
	Cerebellum-blood_o	690	80.4949	16.2847	0.005064	50953.3	0.407626	45.1906	130.326	633	633	127.025	16.2976	69.0631	78.9626	90.2578	69181.9
	Cerebellum-blood_o	990	64.5866	18.3436	0.005064	40883.3	0.327066	21.3415	114.43	633	633	113.048	18.3581	50.7557	61.7351	77.6391	88557.8
	Cerebellum-blood_o	1290	59.4409	14.8128	0.005064	37626.1	0.301009	32.2772	98.0748	633	633	96.9974	14.8245	47.7546	57.7226	69.6063	106390
	Cerebellum-blood_o	1590	54.6152	17.1991	0.005064	34571.4	0.276572	24.5294	130.444	633	633	123.932	17.2127	42.1483	51.3134	62.9955	122775
	Cerebellum-blood_o	1890	56.1573	15.6661	0.005064	35547.6	0.284381	22.862	117.939	633	633	114.536	15.6785	45.8823	53.7919	63.946	139622
	Cerebellum-blood_o	2190	52.1159	15.639	0.005064	32989.4	0.263915	20.0363	96.5776	633	633	93.7288	15.6514	40.0201	50.6122	62.3124	155257
	Cerebellum-blood_o	2490	62.0212	16.3103	0.005064	39259.4	0.314075	25.9928	139.665	633	633	116.27	16.3232	50.0212	59.2588	72.4496	173863
	Cerebellum-blood_o	2790	51.1536	15.415	0.005064	32380.2	0.259042	20.5615	105.313	633	633	101.872	15.4272	39.2948	48.6785	60.5782	189209
	Cerebellum-blood_o	3090	39.8399	11.8481	0.005064	25218.7	0.201749	18.6176	88.4366	633	633	82.6758	11.8574	31.4323	38.212	44.7183	201161
	Cerebellum-blood_o	3390	40.0403	14.8896	0.005064	25345.5	0.202764	16.0634	91.9215	633	633	88.9462	14.9014	29.4744	36.9297	47.8858	213173
	Cerebellum-blood_o	3840	33.1434	5.97583	0.005064	20979.7	0.167838	16.6244	48.389	633	633	48.0631	5.98056	28.7735	32.8394	37.3746	233059
	Cerebellum-blood_o	4440	35.1326	9.71967	0.005064	22238.9	0.177912	15.4271	66.1828	633	633	64.7153	9.72736	27.9868	34.8806	41.3493	254139
	Cerebellum-blood_o	5040	34.5649	7.17568	0.005064	21879.6	0.175037	19.6202	58.1038	633	633	56.1189	7.18136	29.551	33.7522	39.133	274878
	Cerebellum-blood_o	5640	31.5051	7.79359	0.005064	19942.7	0.159542	15.36	62.0193	633	633	58.5666	7.79976	25.9343	31.0753	36.5356	293781
	Cerebellum-blood_o	6240	33.0855	7.28317	0.005064	20943.1	0.167545	12.6254	57.8382	633	633	55.4948	7.28893	27.8347	32.4856	37.7323	313632
	Cerebellum-blood_o	6840	27.579	6.55445	0.005064	17457.5	0.13966	9.5951	46.1706	633	633	45.4258	6.55964	22.9042	27.1244	32.208	330179
	CentralCanal-PAG_o	5	0	0	0.009904	0	0	0	0	1238	1238	0	0	0	0	0	0
	CentralCanal-PAG_o	15	0	0	0.009904	0	0	0	0	1238	1238	0	0	0	0	0	0
	CentralCanal-PAG_o	25	0	0	0.009904	0	0	0	0	1238	1238	0	0	0	0	0	0
	CentralCanal-PAG_o	35	0	0	0.009904	0	0	0	0	1238	1238	0	0	0	0	0	0
	CentralCanal-PAG_o	45	7.20346	21.4272	0.009904	8917.89	0.071343	-3.46084e-05	232.307	1238	1238	202.375	21.4359	0.152121	0.881456	4.66826	72.0346
	CentralCanal-PAG_o	55	3.52885	9.76353	0.009904	4368.72	0.03495	-6.78711e-05	119.934	1238	1238	85.5765	9.76747	0.020383	0.220282	1.47217	107.323
	CentralCanal-PAG_o	65	9.76987	19.1252	0.009904	12095.1	0.096761	-7.35698e-05	164.683	1238	1238	149.184	19.1329	0.609635	2.84286	8.93539	205.022
	CentralCanal-PAG_o	75	36.233	56.1552	0.009904	44856.5	0.358852	0.009634	442.4	1238	1238	392.004	56.1779	3.59814	13.0001	45.5973	567.352
	CentralCanal-PAG_o	85	7.30768	16.1209	0.009904	9046.91	0.072375	-9.23071e-05	198.921	1238	1238	154.861	16.1274	0.606642	2.23165	7.43323	640.429
	CentralCanal-PAG_o	95	20.9819	31.5082	0.009904	25975.6	0.207804	0.02567	334.811	1238	1238	281.34	31.521	5.02312	12.1663	24.0381	850.248
	CentralCanal-PAG_o	105	34.8082	46.8797	0.009904	43092.6	0.344741	0.04333	312.108	1238	1238	282.831	46.8986	4.87118	14.8898	45.7058	1198.33
	CentralCanal-PAG_o	115	39.144	53.3635	0.009904	48460.3	0.387682	0.116429	458.283	1238	1238	422.344	53.385	8.48095	22.4642	48.3518	1589.77
	CentralCanal-PAG_o	125	50.9843	79.8271	0.009904	63118.6	0.504949	0.786672	775.332	1238	1238	631.314	79.8594	11.7246	24.006	53.7083	2099.61
	CentralCanal-PAG_o	135	42.717	54.3052	0.009904	52883.6	0.423069	0.606446	430.034	1238	1238	340.774	54.3272	5.86983	20.0446	58.6279	2526.78
	CentralCanal-PAG_o	145	68.087	71.7802	0.009904	84291.8	0.674334	0.200256	576.951	1238	1238	467.92	71.8092	20.3494	43.4034	92.126	3207.65
	CentralCanal-PAG_o	155	61.081	74.5847	0.009904	75618.3	0.604946	1.02875	604.993	1238	1238	550.878	74.6149	17.2712	34.6611	75.2262	3818.46
	CentralCanal-PAG_o	165	69.8011	75.2764	0.009904	86413.8	0.69131	0.286567	667.703	1238	1238	521.986	75.3068	18.4097	45.5137	94.1272	4516.48
	CentralCanal-PAG_o	175	29.8737	37.3737	0.009904	36983.6	0.295869	0.47659	258.585	1238	1238	241.609	37.3888	6.92082	17.1007	36.9901	4815.21
	CentralCanal-PAG_o	195	104.586	115.552	0.009904	129478	1.03582	5.4843	989.005	1238	1238	813.654	115.598	35.1359	63.5904	129.911	7952.79
	CentralCanal-PAG_o	225	62.4351	54.5371	0.009904	77294.7	0.618357	4.56015	545.449	1238	1238	467.94	54.5591	31.3329	47.6427	74.1162	9825.85
	CentralCanal-PAG_o	270	79.7978	62.6096	0.009904	98789.6	0.790317	9.12486	420.818	1238	1238	381.894	62.6349	38.595	57.7073	96.577	14613.7
	CentralCanal-PAG_o	360	55.3002	21.9118	0.009904	68461.7	0.547693	17.9066	192.274	1238	1238	174.333	21.9207	39.1892	52.2329	67.0704	21249.7
	CentralCanal-PAG_o	480	57.0914	26.9224	0.009904	70679.2	0.565434	10.2546	180.031	1238	1238	161.013	26.9333	36.7622	53.3262	70.6963	28100.7
	CentralCanal-PAG_o	690	50.4317	13.8222	0.009904	62434.4	0.499475	19.9959	107.67	1238	1238	102.128	13.8278	40.1559	48.5647	59.045	43230.2
	CentralCanal-PAG_o	990	30.1929	8.39577	0.009904	37378.8	0.29903	12.6724	83.221	1238	1238	74.3214	8.39917	24.1612	29.5777	35.4863	52288.1
	CentralCanal-PAG_o	1290	29.373	11.0613	0.009904	36363.7	0.29091	11.6662	104.145	1238	1238	89.5697	11.0658	21.5276	26.6754	34.2845	61100
	CentralCanal-PAG_o	1590	31.471	10.243	0.009904	38961.1	0.311689	12.2122	66.5506	1238	1238	61.8381	10.2472	22.981	29.9815	39.4043	70541.3
	CentralCanal-PAG_o	1890	32.765	13.974	0.009904	40563.1	0.324505	9.60153	93.4637	1238	1238	89.8814	13.9797	22.7782	30.8446	38.9865	80370.8
	CentralCanal-PAG_o	2190	23.219	8.49422	0.009904	28745.2	0.229961	7.45235	56.005	1238	1238	55.1841	8.49765	16.6279	22.0158	28.2623	87336.5
	CentralCanal-PAG_o	2490	26.4875	8.48532	0.009904	32791.5	0.262332	7.73778	58.3875	1238	1238	55.5834	8.48875	20.7592	25.4737	31.3097	95282.7
	CentralCanal-PAG_o	2790	21.2951	8.23982	0.009904	26363.4	0.210907	7.45772	46.8157	1238	1238	45.6029	8.24315	15.0914	19.8794	26.41	101671
	CentralCanal-PAG_o	3090	19.3442	7.91149	0.009904	23948.1	0.191585	6.55229	52.0267	1238	1238	49.9432	7.91469	13.5947	17.9631	24.2517	107475
	CentralCanal-PAG_o	3390	22.2485	9.94589	0.009904	27543.7	0.22035	8.096	90.6054	1238	1238	83.0839	9.94991	15.3532	20.4685	26.1875	114149
	CentralCanal-PAG_o	3840	22.5724	5.86395	0.009904	27944.7	0.223557	8.9567	36.8867	1238	1238	36.5835	5.86632	18.6471	23.0133	26.5644	127693
	CentralCanal-PAG_o	4440	17.0242	4.95704	0.009904	21076	0.168608	6.94427	36.0266	1238	1238	34.0071	4.95904	13.1853	16.8594	20.0988	137907
	CentralCanal-PAG_o	5040	18.9024	4.44784	0.009904	23401.2	0.187209	10.2855	37.8078	1238	1238	36.3742	4.44964	15.8522	18.1026	20.8427	149249
	CentralCanal-PAG_o	5640	17.452	5.52139	0.009904	21605.6	0.172845	6.8421	44.0274	1238	1238	39.2489	5.52362	13.467	16.2376	20.6491	159720
	CentralCanal-PAG_o	6240	15.984	7.0277	0.009904	19788.2	0.158306	4.39183	41.5008	1238	1238	41.2902	7.03054	10.84	14.0276	19.7433	169310
	CentralCanal-PAG_o	6840	14.8162	4.238	0.009904	18342.5	0.14674	5.95172	34.3413	1238	1238	33.0773	4.23972	12.0569	14.0984	16.6697	178200
	Pons_o	5	0	0	0.045136	0	0	0	0	5642	5642	0	0	0	0	0	0
	Pons_o	15	0	0	0.045136	0	0	0	0	5642	5642	0	0	0	0	0	0
	Pons_o	25	0	0	0.045136	0	0	0	0	5642	5642	0	0	0	0	0	0
	Pons_o	35	0	0	0.045136	0	0	0	0	5642	5642	0	0	0	0	0	0
	Pons_o	45	4.15665	11.2106	0.045136	23451.8	0.187615	-3.52734e-05	155.495	5642	5642	130.444	11.2116	0.008517	0.241002	2.31692	41.5665
	Pons_o	55	6.39999	15.0405	0.045136	36108.7	0.28887	-6.78711e-05	189.489	5642	5642	166.629	15.0418	0.087795	0.943784	5.2319	105.566
	Pons_o	65	9.41556	20.0315	0.045136	53122.6	0.424981	-7.05579e-05	226.401	5642	5642	204.668	20.0333	0.214838	1.52133	8.36674	199.722
	Pons_o	75	20.1215	44.68	0.045136	113525	0.908202	-6.76634e-05	491.975	5642	5642	457.523	44.6839	1.11215	4.63054	17.8478	400.937
	Pons_o	85	14.4955	29.8439	0.045136	81783.6	0.654268	-0.000104697	477.67	5642	5642	393.149	29.8466	1.37849	4.37478	14.5823	545.892
	Pons_o	95	26.4552	40.6852	0.045136	149260	1.19408	0.008221	398.361	5642	5642	339.931	40.6888	3.52135	10.529	30.1012	810.444
	Pons_o	105	20.2032	33.8921	0.045136	113986	0.911892	0.020483	549.811	5642	5642	468.223	33.8951	3.17378	9.28707	22.7633	1012.48
	Pons_o	115	36.1598	60.8133	0.045136	204014	1.63211	0.080904	662.521	5642	5642	600.179	60.8187	5.40221	15.3769	38.0962	1374.07
	Pons_o	125	46.1207	68.7139	0.045136	260213	2.0817	0.218799	1005.65	5642	5642	736.933	68.72	10.7974	24.9015	50.7162	1835.28
	Pons_o	135	48.2539	60.3351	0.045136	272248	2.17799	0.404599	595.329	5642	5642	528.365	60.3404	11.9218	25.698	59.1191	2317.82
	Pons_o	145	92.8337	131.633	0.045136	523768	4.19014	0.286388	1372.22	5642	5642	1171.76	131.644	15.4602	43.6637	113.824	3246.16
	Pons_o	155	51.2315	61.7712	0.045136	289048	2.31238	0.349181	875.134	5642	5642	663.418	61.7767	13.1046	30.2078	65.1298	3758.47
	Pons_o	165	46.4398	55.192	0.045136	262013	2.09611	0.237584	575.208	5642	5642	449.468	55.1969	12.6917	26.9409	57.9855	4222.87
	Pons_o	175	76.4707	102.099	0.045136	431448	3.45158	0.193453	1026.8	5642	5642	920.122	102.108	15.1945	39.2162	93.6314	4987.58
	Pons_o	195	75.6812	66.2158	0.045136	426993	3.41594	4.22382	502.012	5642	5642	487.512	66.2216	31.3952	54.1651	98.9991	7258.01
	Pons_o	225	67.6485	58.3687	0.045136	381673	3.05338	3.64227	556.927	5642	5642	488.219	58.3738	27.7134	49.0845	88.6615	9287.47
	Pons_o	270	73.7742	48.2316	0.045136	416234	3.32987	7.60658	370.37	5642	5642	356.521	48.2358	40.9421	60.9005	93.0078	13713.9
	Pons_o	360	65.4164	29.0219	0.045136	369079	2.95263	12.2288	227.347	5642	5642	222.318	29.0244	44.19	60.0322	80.7476	21563.9
	Pons_o	480	61.6889	22.8833	0.045136	348049	2.78439	18.0256	190.066	5642	5642	178.944	22.8853	45.5459	57.9106	73.7349	28966.6
	Pons_o	690	54.0174	14.5615	0.045136	304766	2.43813	17.5689	114.38	5642	5642	110.475	14.5628	43.661	52.4206	62.4549	45171.8
	Pons_o	990	47.7165	17.6359	0.045136	269216	2.15373	11.8586	139.205	5642	5642	130.135	17.6374	35.509	45.476	57.0623	59486.7
	Pons_o	1290	40.9224	14.629	0.045136	230884	1.84707	10.1889	155.959	5642	5642	140.62	14.6303	30.5415	38.4526	48.181	71763.4
	Pons_o	1590	43.1363	15.581	0.045136	243375	1.947	14.5694	125.778	5642	5642	121.969	15.5823	31.9744	39.8007	50.7945	84704.3
	Pons_o	1890	42.2542	16.3418	0.045136	238398	1.90719	15.533	154.663	5642	5642	142.582	16.3433	30.97	38.5138	48.87	97380.6
	Pons_o	2190	39.7488	18.5375	0.045136	224263	1.7941	12.7431	142.271	5642	5642	139.725	18.5391	26.9114	35.3521	47.9348	109305
	Pons_o	2490	36.9754	14.1436	0.045136	208615	1.66892	10.7242	146.001	5642	5642	135.883	14.1449	26.9901	34.9501	44.213	120398
	Pons_o	2790	37.1231	14.1539	0.045136	209449	1.67559	10.0215	137.652	5642	5642	122.366	14.1552	27.0794	34.4133	44.1331	131535
	Pons_o	3090	39.4249	18.8738	0.045136	222435	1.77948	10.9535	175.131	5642	5642	171.863	18.8755	27.2381	34.9234	45.6177	143362
	Pons_o	3390	38.3608	17.0532	0.045136	216431	1.73145	10.7886	161.414	5642	5642	137.42	17.0547	26.0147	35.6346	46.585	154870
	Pons_o	3840	43.2352	17.0932	0.045136	243933	1.95146	15.5311	120.597	5642	5642	117.957	17.0947	31.5854	38.9052	50.5879	180812
	Pons_o	4440	41.5269	18.5561	0.045136	234295	1.87436	15.189	170.62	5642	5642	165.418	18.5577	29.9898	36.674	46.4757	205728
	Pons_o	5040	42.6681	21.0139	0.045136	240733	1.92587	13.1997	234.761	5642	5642	199.55	21.0157	28.647	37.7494	50.2394	231329
	Pons_o	5640	42.1491	20.3933	0.045136	237805	1.90244	12.0496	174.018	5642	5642	160.587	20.3951	27.7562	37.69	51.0547	256618
	Pons_o	6240	38.2949	18.2262	0.045136	216060	1.72848	11.5261	177.079	5642	5642	172.068	18.2278	26.5948	33.8711	44.3426	279595
	Pons_o	6840	39.8413	20.4583	0.045136	224784	1.79827	11.8606	246.978	5642	5642	214.423	20.4602	27.7426	35.0847	45.3239	303500
	Septum_o	5	0	0	0.00936	0	0	0	0	1170	1170	0	0	0	0	0	0
	Septum_o	15	0	0	0.00936	0	0	0	0	1170	1170	0	0	0	0	0	0
	Septum_o	25	0	0	0.00936	0	0	0	0	1170	1170	0	0	0	0	0	0
	Septum_o	35	0	0	0.00936	0	0	0	0	1170	1170	0	0	0	0	0	0
	Septum_o	45	-1.51851e-12	7.08108e-11	0.00936	-1.77666e-09	-1.42133e-14	-1.48945e-10	1.42498e-10	1170	1170	1.42498e-10	7.08411e-11	-1.42109e-14	-1.42109e-14	-1.42109e-14	-1.51851e-11
	Septum_o	55	11.7004	37.0371	0.00936	13689.5	0.109516	-6.61639e-05	494.188	1170	1170	380.023	37.053	-5.69094e-05	0.453649	6.37149	117.004
	Septum_o	65	5.92554	15.6277	0.00936	6932.89	0.055463	-6.78198e-05	208.666	1170	1170	168.723	15.6344	0.018751	0.645237	5.41115	176.26
	Septum_o	75	7.67269	16.3254	0.00936	8977.05	0.071816	-6.53858e-05	176.09	1170	1170	124.147	16.3323	0.118706	1.57137	7.48055	252.987
	Septum_o	85	22.7323	49.2673	0.00936	26596.8	0.212775	-9.78601e-05	598.913	1170	1170	431.123	49.2884	1.11891	4.87445	20.2215	480.31
	Septum_o	95	15.4174	31.6306	0.00936	18038.3	0.144306	-9.95612e-05	315.368	1170	1170	258.428	31.6441	1.1102	4.46799	14.7547	634.484
	Septum_o	105	45.2925	82.3378	0.00936	52992.3	0.423938	-0.000100988	575.195	1170	1170	539.821	82.373	0.755867	7.41852	51.4397	1087.41
	Septum_o	115	38.6005	58.265	0.00936	45162.6	0.361301	-0.000112596	620.566	1170	1170	467.556	58.2899	6.16912	17.974	46.8263	1473.41
	Septum_o	125	40.529	55.095	0.00936	47418.9	0.379351	0.036223	563.438	1170	1170	422.861	55.1186	4.94023	19.2625	56.5368	1878.7
	Septum_o	135	16.73	40.6128	0.00936	19574.1	0.156593	-0.000198294	474.567	1170	1170	350.603	40.6301	0.818061	3.00392	12.3326	2046
	Septum_o	145	32.8045	54.2281	0.00936	38381.2	0.30705	0.164135	458.812	1170	1170	421.323	54.2513	4.4364	11.393	37.6533	2374.05
	Septum_o	155	71.4353	105.684	0.00936	83579.3	0.668634	0.045843	859.51	1170	1170	672.719	105.73	7.3224	26.8457	87.1945	3088.4
	Septum_o	165	47.4277	74.8904	0.00936	55490.4	0.443923	0.083816	586.847	1170	1170	518.242	74.9224	5.63385	17.5333	52.4681	3562.68
	Septum_o	175	58.5716	89.568	0.00936	68528.7	0.54823	0.062739	642.479	1170	1170	591.391	89.6063	5.78017	25.0167	69.674	4148.39
	Septum_o	195	85.9861	95.0623	0.00936	100604	0.80483	1.11027	685.475	1170	1170	542.471	95.103	17.8071	50.9191	120.301	6727.98
	Septum_o	225	64.455	67.2019	0.00936	75412.3	0.603298	0.891391	714.846	1170	1170	587.385	67.2307	25.2974	43.5337	81.5279	8661.63
	Septum_o	270	43.6552	30.2618	0.00936	51076.6	0.408612	3.43805	160.773	1170	1170	157.749	30.2747	20.6959	37.6336	58.0679	11280.9
	Septum_o	360	64.9296	39.2137	0.00936	75967.6	0.607741	10.7836	383.998	1170	1170	301.098	39.2305	39.4674	55.3272	79.6685	19072.5
	Septum_o	480	47.5004	27.7839	0.00936	55575.5	0.444604	9.65982	227.905	1170	1170	209.951	27.7958	30.6273	40.1291	55.0223	24772.5
	Septum_o	690	35.8709	14.5636	0.00936	41969	0.335752	10.0906	115.6	1170	1170	103.518	14.5698	25.0176	32.9393	43.6864	35533.8
	Septum_o	990	37.5098	13.9196	0.00936	43886.4	0.351091	12.6876	96.894	1170	1170	91.0417	13.9255	27.9412	35.2827	45.2213	46786.7
	Septum_o	1290	27.7189	9.91779	0.00936	32431.1	0.259449	8.6899	64.982	1170	1170	63.1093	9.92203	19.7774	26.3121	33.6031	55102.4
	Septum_o	1590	24.6289	10.3512	0.00936	28815.8	0.230526	9.17973	84.6571	1170	1170	70.4195	10.3556	17.4497	22.3501	29.0017	62491.1
	Septum_o	1890	22.0498	9.91982	0.00936	25798.3	0.206386	7.05893	69.4717	1170	1170	67.0457	9.92406	15.2364	19.1766	26.159	69106
	Septum_o	2190	33.3661	16.2596	0.00936	39038.3	0.312307	7.83779	113.41	1170	1170	100.166	16.2665	21.3059	29.6764	42.0632	79115.8
	Septum_o	2490	26.2597	13.6808	0.00936	30723.8	0.245791	6.03974	119.522	1170	1170	102.673	13.6866	17.8919	22.7888	31.1771	86993.7
	Septum_o	2790	30.2942	19.538	0.00936	35444.2	0.283553	4.77366	159.55	1170	1170	123.682	19.5464	16.1787	24.5779	39.6407	96082
	Septum_o	3090	28.3308	15.3958	0.00936	33147	0.265176	5.30056	100.178	1170	1170	95.6502	15.4024	17.2955	24.8364	34.6007	104581
	Septum_o	3390	23.6546	11.444	0.00936	27675.9	0.221407	4.69494	80.1072	1170	1170	74.6548	11.4489	15.405	21.5775	28.8462	111678
	Septum_o	3840	21.2923	7.26398	0.00936	24912	0.199296	8.21328	45.7236	1170	1170	44.7727	7.26709	15.6156	19.8275	26.0433	124453
	Septum_o	4440	26.4009	11.6114	0.00936	30889.1	0.247113	8.60129	74.5717	1170	1170	73.3397	11.6164	18.069	24.0401	31.9931	140294
	Septum_o	5040	24.569	12.8679	0.00936	28745.7	0.229966	8.94403	76.1057	1170	1170	71.2779	12.8734	15.1129	19.8917	30.6172	155035
	Septum_o	5640	23.0998	9.88247	0.00936	27026.7	0.216214	4.72344	65.9256	1170	1170	58.156	9.8867	16.0879	21.4185	29.1604	168895
	Septum_o	6240	22.0675	8.51933	0.00936	25818.9	0.206551	6.10557	57.9592	1170	1170	53.742	8.52297	15.7978	21.1892	27.0988	182135
	Septum_o	6840	23.1165	12.3068	0.00936	27046.4	0.216371	3.83774	65.8237	1170	1170	63.0481	12.3121	13.6174	19.8312	30.709	196005
	Medulla_o	5	0	0	0.059544	0	0	0	0	7443	7443	0	0	0	0	0	0
	Medulla_o	15	0	0	0.059544	0	0	0	0	7443	7443	0	0	0	0	0	0
	Medulla_o	25	0	0	0.059544	0	0	0	0	7443	7443	0	0	0	0	0	0
	Medulla_o	35	0	0	0.059544	0	0	0	0	7443	7443	0	0	0	0	0	0
	Medulla_o	45	4.81065	13.9516	0.059544	35805.7	0.286445	-3.41677e-05	210.489	7443	7443	179.404	13.9526	0.021341	0.401202	2.83085	48.1065
	Medulla_o	55	8.48577	20.7817	0.059544	63159.6	0.505277	-6.6821e-05	405.432	7443	7443	294.73	20.7831	0.163813	1.21024	6.67542	132.964
	Medulla_o	65	10.7696	26.3993	0.059544	80158.4	0.641268	-7.06893e-05	383.825	7443	7443	322.758	26.4011	0.545198	2.49402	8.68076	240.661
	Medulla_o	75	19.2373	34.2671	0.059544	143183	1.14547	-7.18506e-05	562.973	7443	7443	511.973	34.2694	2.16991	7.67418	22.3537	433.034
	Medulla_o	85	24.3314	41.3406	0.059544	181099	1.44879	-9.32929e-05	445.938	7443	7443	402.788	41.3433	2.22933	8.7153	27.5358	676.348
	Medulla_o	95	43.5841	81.4741	0.059544	324396	2.59517	0.013183	1136.78	7443	7443	958.33	81.4796	5.24367	16.0732	43.8834	1112.19
	Medulla_o	105	37.1446	55.0002	0.059544	276467	2.21174	0.05163	637.894	7443	7443	574.619	55.0039	5.28535	17.1216	45.566	1483.63
	Medulla_o	115	50.3097	87.5355	0.059544	374455	2.99564	0.084104	1117.83	7443	7443	1032.52	87.5414	6.43222	19.689	54.6483	1986.73
	Medulla_o	125	37.6047	46.5722	0.059544	279892	2.23913	0.122974	555.633	7443	7443	467.606	46.5753	9.3713	21.816	47.2096	2362.78
	Medulla_o	135	67.2993	91.6623	0.059544	500909	4.00727	0.631814	1286.96	7443	7443	1047.98	91.6685	15.7331	36.2807	80.3724	3035.77
	Medulla_o	145	59.0327	73.892	0.059544	439380	3.51504	0.515957	1225.36	7443	7443	1033.62	73.8969	15.1498	34.6732	75.6132	3626.1
	Medulla_o	155	63.7066	83.2812	0.059544	474168	3.79335	0.083193	736.186	7443	7443	725.085	83.2868	11.9918	32.5869	83.1149	4263.16
	Medulla_o	165	62.1738	80.4306	0.059544	462760	3.70208	0.333176	1125.46	7443	7443	956.967	80.436	14.861	35.2412	77.9394	4884.9
	Medulla_o	175	53.8566	63.4415	0.059544	400855	3.20684	0.18074	562.585	7443	7443	490.57	63.4457	12.9789	31.1903	69.1378	5423.47
	Medulla_o	195	69.0773	57.3314	0.059544	514142	4.11314	2.46807	435.637	7443	7443	416.223	57.3352	30.9837	50.1043	86.7109	7495.79
	Medulla_o	225	83.5351	63.5025	0.059544	621752	4.97401	2.6715	545.115	7443	7443	496.761	63.5068	37.3873	66.0645	110.677	10001.8
	Medulla_o	270	67.0967	41.5792	0.059544	499401	3.99521	8.33963	396.691	7443	7443	349.875	41.582	38.3053	55.5441	82.7386	14027.6
	Medulla_o	360	65.4583	27.8748	0.059544	487206	3.89765	17.7234	216.621	7443	7443	202.137	27.8767	45.2465	60.3866	79.1559	21882.6
	Medulla_o	480	63.5368	26.1344	0.059544	472904	3.78324	14.775	230.355	7443	7443	207.215	26.1362	46.0806	58.1175	73.4464	29507.1
	Medulla_o	690	57.6177	12.7878	0.059544	428848	3.43079	26.3112	111.747	7443	7443	108.241	12.7887	48.258	56.5399	65.7667	46792.4
	Medulla_o	990	53.3979	14.8833	0.059544	397440	3.17952	16.4054	122.756	7443	7443	116.386	14.8843	42.8108	51.4395	61.449	62811.7
	Medulla_o	1290	47.2201	12.423	0.059544	351459	2.81168	19.1302	111.682	7443	7443	102.669	12.4239	38.352	46.6933	55.0752	76977.8
	Medulla_o	1590	48.0921	12.8308	0.059544	357950	2.8636	16.2708	105.846	7443	7443	101.522	12.8317	38.5655	46.3148	55.7623	91405.4
	Medulla_o	1890	41.4929	12.1015	0.059544	308831	2.47065	13.5829	109.757	7443	7443	100.443	12.1023	32.6491	39.7869	48.7138	103853
	Medulla_o	2190	38.9365	11.092	0.059544	289804	2.31843	13.0038	85.6833	7443	7443	82.0379	11.0927	30.7939	37.7669	45.7268	115534
	Medulla_o	2490	39.8122	13.9359	0.059544	296322	2.37058	13.7099	149.213	7443	7443	135.779	13.9368	30.2856	37.4736	45.8642	127478
	Medulla_o	2790	38.6072	13.063	0.059544	287353	2.29883	11.9287	102.002	7443	7443	99.351	13.0639	29.1362	37.1631	45.9814	139060
	Medulla_o	3090	37.7194	12.33	0.059544	280745	2.24596	13.3259	108.297	7443	7443	104.877	12.3308	29.2609	35.5741	43.3194	150376
	Medulla_o	3390	39.7931	11.8245	0.059544	296180	2.36944	11.3655	98.4379	7443	7443	88.8188	11.8253	31.4273	38.0177	46.8476	162314
	Medulla_o	3840	36.7494	11.2029	0.059544	273526	2.18821	15.8114	96.9992	7443	7443	87.5908	11.2037	28.1402	34.85	43.3829	184363
	Medulla_o	4440	36.1869	10.7032	0.059544	269339	2.15472	16.3822	82.807	7443	7443	81.0693	10.7039	28.2524	33.596	42.5947	206076
	Medulla_o	5040	34.1348	9.59084	0.059544	254065	2.03252	13.7758	90.2104	7443	7443	88.6971	9.59148	27.401	32.2567	38.6877	226556
	Medulla_o	5640	36.6974	10.9515	0.059544	273139	2.18511	14.5187	94.1849	7443	7443	88.7679	10.9522	28.9645	35.0784	42.8717	248575
	Medulla_o	6240	34.828	12.3591	0.059544	259225	2.0738	11.704	107.394	7443	7443	97.0452	12.3599	25.5539	32.8998	41.9234	269472
	Medulla_o	6840	31.8752	12.2376	0.059544	237247	1.89797	12.1706	102.991	7443	7443	94.5334	12.2384	22.931	28.5192	38.3751	288597
	Accumbens_merge	5	0	0	0.015888	0	0	0	0	1986	1986	0	0	0	0	0	0
	Accumbens_merge	15	0	0	0.015888	0	0	0	0	1986	1986	0	0	0	0	0	0
	Accumbens_merge	25	0	0	0.015888	0	0	0	0	1986	1986	0	0	0	0	0	0
	Accumbens_merge	35	0	0	0.015888	0	0	0	0	1986	1986	0	0	0	0	0	0
	Accumbens_merge	45	-1.42109e-14	0	0.015888	-2.82228e-11	-2.25782e-16	-1.42109e-14	-1.42109e-14	1986	1986	-1.42109e-14	0	-1.42109e-14	-1.42109e-14	-1.42109e-14	-1.42109e-13
	Accumbens_merge	55	5.6969	20.5405	0.015888	11314.1	0.090512	-6.72061e-05	316.099	1986	1986	256.57	20.5457	-5.87297e-05	0.039615	1.90301	56.969
	Accumbens_merge	65	3.77766	18.1432	0.015888	7502.43	0.060019	-6.78198e-05	493.417	1986	1986	294.416	18.1477	-5.60554e-05	0.13455	1.85117	94.7456
	Accumbens_merge	75	5.31249	17.3838	0.015888	10550.6	0.084405	-6.89719e-05	264.893	1986	1986	201.141	17.3881	0.007266	0.158841	2.38998	147.871
	Accumbens_merge	85	9.25876	17.6316	0.015888	18387.9	0.147103	-0.000105066	158.157	1986	1986	133.891	17.636	0.153883	1.52431	9.56254	240.458
	Accumbens_merge	95	25.9107	45.9335	0.015888	51458.7	0.41167	-9.95612e-05	501.959	1986	1986	358.918	45.9451	0.831876	6.19639	30.4825	499.565
	Accumbens_merge	105	37.3138	64.2127	0.015888	74105.3	0.592842	-9.32692e-05	514.962	1986	1986	456.314	64.2289	2.17616	10.8302	41.8207	872.704
	Accumbens_merge	115	66.908	104.262	0.015888	132879	1.06303	-0.000135419	901.872	1986	1986	794.091	104.288	5.63798	27.8272	78.6272	1541.78
	Accumbens_merge	125	48.1709	66.4982	0.015888	95667.3	0.765339	0.013031	670.286	1986	1986	591.86	66.515	6.94287	24.6047	62.0849	2023.49
	Accumbens_merge	135	37.7368	60.9237	0.015888	74945.2	0.599562	0.021427	631.51	1986	1986	542.478	60.9391	3.63949	13.9116	43.9412	2400.86
	Accumbens_merge	145	48.4559	65.0531	0.015888	96233.4	0.769867	0.020637	680.142	1986	1986	514.138	65.0694	7.76922	24.8395	63.0842	2885.42
	Accumbens_merge	155	54.9738	76.0515	0.015888	109178	0.873424	0.017513	450.474	1986	1986	443.249	76.0707	6.48441	23.7781	69.9994	3435.16
	Accumbens_merge	165	42.285	66.3316	0.015888	83978	0.671824	-0.000136484	559.889	1986	1986	509.126	66.3483	3.44925	14.9903	50.1287	3858.01
	Accumbens_merge	175	89.5979	107.614	0.015888	177942	1.42353	0.078892	692.56	1986	1986	640.774	107.642	18.4658	46.7324	119.535	4753.99
	Accumbens_merge	195	63.2568	73.0478	0.015888	125628	1.00502	0.747534	603.166	1986	1986	544.214	73.0662	17.5131	36.6179	78.8581	6651.69
	Accumbens_merge	225	37.3195	59.2403	0.015888	74116.5	0.592932	0.185491	637.392	1986	1986	554.304	59.2552	5.30089	16.5828	43.6383	7771.27
	Accumbens_merge	270	50.1165	39.0577	0.015888	99531.4	0.796251	2.80801	323.917	1986	1986	267.584	39.0675	22.6095	39.7979	63.3274	10778.3
	Accumbens_merge	360	46.2371	28.3596	0.015888	91826.9	0.734615	6.33232	185.899	1986	1986	178.409	28.3668	25.8821	38.9629	58.8144	16326.7
	Accumbens_merge	480	42.8586	26.3376	0.015888	85117.1	0.680937	5.42218	230.912	1986	1986	180.772	26.3442	24.1384	36.0242	55.2316	21469.7
	Accumbens_merge	690	41.9869	20.2972	0.015888	83385.9	0.667087	10.9317	150.487	1986	1986	141.136	20.3023	27.6887	36.2497	50.6023	34065.8
	Accumbens_merge	990	31.2782	13.1094	0.015888	62118.6	0.496949	7.95244	93.8847	1986	1986	88.8536	13.1127	21.843	28.8092	37.7861	43449.3
	Accumbens_merge	1290	29.1798	14.6621	0.015888	57951.1	0.463609	5.20846	102.753	1986	1986	97.9418	14.6658	18.3088	26.7439	37.4751	52203.2
	Accumbens_merge	1590	31.1258	17.2346	0.015888	61815.8	0.494526	7.5694	165.891	1986	1986	143.893	17.239	20.8284	26.8495	36.3428	61541
	Accumbens_merge	1890	35.3496	18.0368	0.015888	70204.3	0.561634	8.25138	140.15	1986	1986	124.53	18.0414	22.189	31.6004	44.045	72145.8
	Accumbens_merge	2190	26.9206	15.1203	0.015888	53464.4	0.427715	4.69743	109.802	1986	1986	104.1	15.1241	15.4656	23.5534	34.6563	80222
	Accumbens_merge	2490	29.7425	14.5593	0.015888	59068.5	0.472548	6.45926	115.838	1986	1986	102.132	14.563	18.4308	27.2015	37.5682	89144.8
	Accumbens_merge	2790	31.3468	15.7469	0.015888	62254.8	0.498039	6.10854	106.2	1986	1986	94.0514	15.7509	18.1748	29.0545	41.685	98548.8
	Accumbens_merge	3090	22.7717	13.5058	0.015888	45224.6	0.361797	3.54195	91.5312	1986	1986	82.4053	13.5092	12.9129	18.6309	29.8763	105380
	Accumbens_merge	3390	28.8337	18.2558	0.015888	57263.7	0.45811	3.95358	169.017	1986	1986	129.806	18.2604	16.7455	24.6413	35.4267	114030
	Accumbens_merge	3840	26.6116	10.7601	0.015888	52850.7	0.422805	8.02158	70.2237	1986	1986	66.321	10.7628	18.0947	24.3673	33.6748	129997
	Accumbens_merge	4440	32.9088	13.1033	0.015888	65356.9	0.522855	8.55149	100.315	1986	1986	90.3523	13.1066	23.4169	30.0127	39.9009	149743
	Accumbens_merge	5040	23.6865	10.6776	0.015888	47041.3	0.376331	4.35447	114.361	1986	1986	97.9567	10.6803	16.7327	21.1792	27.6707	163955
	Accumbens_merge	5640	24.4131	12.8827	0.015888	48484.5	0.387876	5.91351	123.891	1986	1986	111.28	12.886	15.9736	21.7965	28.8891	178602
	Accumbens_merge	6240	30.1352	18.2532	0.015888	59848.5	0.478788	5.92218	129.378	1986	1986	126.891	18.2578	16.7737	24.4866	38.4467	196684
	Accumbens_merge	6840	22.2591	11.6052	0.015888	44206.5	0.353652	4.02959	74.6217	1986	1986	67.4089	11.6081	13.135	20.294	29.1136	210039
	Amygdala_merge	5	0	0	0.04224	0	0	0	0	5280	5280	0	0	0	0	0	0
	Amygdala_merge	15	0	0	0.04224	0	0	0	0	5280	5280	0	0	0	0	0	0
	Amygdala_merge	25	0	0	0.04224	0	0	0	0	5280	5280	0	0	0	0	0	0
	Amygdala_merge	35	0	0	0.04224	0	0	0	0	5280	5280	0	0	0	0	0	0
	Amygdala_merge	45	2.02174	10.7793	0.04224	10674.8	0.085398	-3.70531e-05	205.424	5280	5280	197.243	10.7803	-3.08675e-05	-2.62861e-05	0.006605	20.2174
	Amygdala_merge	55	2.81488	8.19777	0.04224	14862.6	0.1189	-6.61639e-05	146.476	5280	5280	118.194	8.19855	0.012013	0.262602	2.04327	48.3662
	Amygdala_merge	65	13.8832	34.264	0.04224	73303.3	0.586427	-7.6198e-05	490.06	5280	5280	414.161	34.2673	0.133809	1.49728	10.7009	187.198
	Amygdala_merge	75	13.0022	26.5765	0.04224	68651.6	0.549213	-8.03284e-05	310.828	5280	5280	268.411	26.579	0.541106	3.11002	12.6619	317.22
	Amygdala_merge	85	21.6913	38.9335	0.04224	114530	0.91624	-0.00010488	481.154	5280	5280	415.9	38.9372	1.27765	6.30294	23.9386	534.133
	Amygdala_merge	95	13.8834	29.1038	0.04224	73304.4	0.586435	-9.97055e-05	496.246	5280	5280	363.263	29.1065	0.638586	3.34694	13.2228	672.967
	Amygdala_merge	105	32.7829	48.7446	0.04224	173094	1.38475	-0.000103565	537.888	5280	5280	487.966	48.7492	4.95555	15.6	38.3279	1000.8
	Amygdala_merge	115	26.8041	40.7912	0.04224	141526	1.13221	-0.000110146	475.272	5280	5280	402.948	40.7951	3.74998	11.2638	32.7547	1268.84
	Amygdala_merge	125	47.4358	75.6006	0.04224	250461	2.00369	-0.000132578	1533.48	5280	5280	990.693	75.6077	6.42589	19.6994	58.0438	1743.19
	Amygdala_merge	135	49.7665	74.4053	0.04224	262767	2.10214	-0.000184372	685.866	5280	5280	612.611	74.4123	6.14171	19.777	60.7687	2240.86
	Amygdala_merge	145	52.7702	74.689	0.04224	278626	2.22901	0.048162	683.603	5280	5280	628.452	74.696	9.61001	25.1725	64.7368	2768.56
	Amygdala_merge	155	49.7257	78.7043	0.04224	262552	2.10041	0.039347	885.55	5280	5280	803.449	78.7118	7.27981	21.5764	58.2618	3265.82
	Amygdala_merge	165	63.2936	70.5474	0.04224	334190	2.67352	0.117541	695.408	5280	5280	626.128	70.5541	15.4619	39.307	85.2765	3898.75
	Amygdala_merge	175	32.5419	53.1372	0.04224	171821	1.37457	0.012233	649.955	5280	5280	574.567	53.1422	4.90482	14.0987	34.9114	4224.17
	Amygdala_merge	195	57.4607	55.6305	0.04224	303392	2.42714	0.274176	407.125	5280	5280	394.394	55.6358	19.8515	41.682	75.6716	5947.99
	Amygdala_merge	225	55.4102	55.0004	0.04224	292566	2.34053	0.382855	628.22	5280	5280	510.989	55.0056	18.1518	38.3772	72.4481	7610.3
	Amygdala_merge	270	64.5801	53.9325	0.04224	340983	2.72786	3.86	395.555	5280	5280	385.926	53.9376	26.9799	48.3925	84.3593	11485.1
	Amygdala_merge	360	62.1795	34.2344	0.04224	328308	2.62646	10.3126	298.054	5280	5280	279.388	34.2376	38.0014	55.3016	77.3273	18946.6
	Amygdala_merge	480	51.9933	32.7224	0.04224	274524	2.1962	3.33992	273.44	5280	5280	258.233	32.7255	30.313	44.2061	64.3044	25185.8
	Amygdala_merge	690	44.4279	15.4885	0.04224	234579	1.87664	14.3423	117.893	5280	5280	114.894	15.49	32.8645	41.5403	53.5187	38514.2
	Amygdala_merge	990	40.1863	15.1539	0.04224	212184	1.69747	9.7494	138.175	5280	5280	129.341	15.1553	29.8173	38.2344	48.3356	50570.1
	Amygdala_merge	1290	37.5894	14.56	0.04224	198472	1.58778	7.36875	101.324	5280	5280	98.0762	14.5614	26.7703	35.8438	45.4384	61846.9
	Amygdala_merge	1590	36.5434	16.4389	0.04224	192949	1.54359	9.61129	114.958	5280	5280	108.961	16.4405	23.9843	32.8978	46.3238	72809.9
	Amygdala_merge	1890	37.4161	17.4937	0.04224	197557	1.58045	7.73852	135.423	5280	5280	130.38	17.4954	25.1114	33.4968	45.2714	84034.8
	Amygdala_merge	2190	37.6055	16.4744	0.04224	198557	1.58845	7.0396	193.093	5280	5280	157.042	16.476	26.5127	34.6257	44.571	95316.4
	Amygdala_merge	2490	32.3208	17.3073	0.04224	170654	1.36523	5.38771	162.237	5280	5280	149.802	17.3089	20.7542	28.4016	39.1043	105013
	Amygdala_merge	2790	30.279	11.2029	0.04224	159873	1.27899	7.713	94.5354	5280	5280	85.3986	11.2039	22.2026	28.5243	36.7212	114096
	Amygdala_merge	3090	30.4732	13.3776	0.04224	160899	1.28719	7.6388	115.025	5280	5280	102.624	13.3789	21.1028	27.8653	36.6327	123238
	Amygdala_merge	3390	36.7093	15.3454	0.04224	193825	1.5506	5.89158	161.277	5280	5280	130.752	15.3468	25.864	34.5528	45.1523	134251
	Amygdala_merge	3840	34.6255	10.9605	0.04224	182823	1.46258	9.27323	77.0275	5280	5280	73.8405	10.9616	26.1945	33.5982	42.5303	155026
	Amygdala_merge	4440	32.91	13.0664	0.04224	173765	1.39012	8.87405	124.118	5280	5280	111.466	13.0676	23.5315	30.4569	39.2094	174772
	Amygdala_merge	5040	32.9017	11.2926	0.04224	173721	1.38977	6.98204	89.1558	5280	5280	85.9907	11.2937	24.9665	31.6007	38.9983	194513
	Amygdala_merge	5640	30.5451	11.3174	0.04224	161278	1.29022	6.63063	92.9369	5280	5280	89.5749	11.3184	23.0461	29.1548	36.5228	212840
	Amygdala_merge	6240	30.245	10.0832	0.04224	159694	1.27755	7.79395	110.811	5280	5280	95.2081	10.0842	23.098	29.5236	36.35	230987
	Amygdala_merge	6840	31.1948	12.404	0.04224	164709	1.31767	5.91365	90.7364	5280	5280	87.7615	12.4052	22.4633	29.3111	37.9286	249704
	Striatum_merge	5	0	0	0.087104	0	0	0	0	10888	10888	0	0	0	0	0	0
	Striatum_merge	15	0	0	0.087104	0	0	0	0	10888	10888	0	0	0	0	0	0
	Striatum_merge	25	0	0	0.087104	0	0	0	0	10888	10888	0	0	0	0	0	0
	Striatum_merge	35	0	0	0.087104	0	0	0	0	10888	10888	0	0	0	0	0	0
	Striatum_merge	45	0.149404	3.59856	0.087104	1626.71	0.013014	-3.3594e-05	255.667	10888	10888	134.308	3.59872	-1.42109e-14	-1.42109e-14	-1.42109e-14	1.49404
	Striatum_merge	55	10.2022	29.6361	0.087104	111081	0.888648	-6.67931e-05	396.222	10888	10888	373.1	29.6375	-5.53881e-05	0.348196	5.52897	103.516
	Striatum_merge	65	14.575	37.5595	0.087104	158693	1.26954	-7.3567e-05	580.436	10888	10888	531.889	37.5612	0.229287	2.31724	11.5764	249.266
	Striatum_merge	75	11.4739	26.756	0.087104	124928	0.99942	-8.03284e-05	312.416	10888	10888	292.485	26.7572	0.161763	1.5889	9.11338	364.004
	Striatum_merge	85	17.0606	40.7012	0.087104	185756	1.48605	-0.000105066	651.689	10888	10888	544.949	40.703	0.355118	2.7943	15.0332	534.611
	Striatum_merge	95	36.4337	68.3933	0.087104	396690	3.17352	-0.000103233	926.952	10888	10888	841.466	68.3964	1.85285	10.128	39.947	898.947
	Striatum_merge	105	29.3962	54.5838	0.087104	320065	2.56052	-0.000104628	1013.88	10888	10888	879.217	54.5863	1.71105	8.66589	33.0431	1192.91
	Striatum_merge	115	39.6012	72.495	0.087104	431178	3.44942	-0.000136266	1016.05	10888	10888	982.16	72.4984	3.15035	13.0674	44.4412	1588.92
	Striatum_merge	125	47.623	89.4182	0.087104	518519	4.14815	-0.000148838	993.622	10888	10888	874.894	89.4223	2.31669	11.0261	49.3309	2065.15
	Striatum_merge	135	55.3863	85.2912	0.087104	603046	4.82437	-0.000205029	1241.08	10888	10888	1007.66	85.2951	6.30839	24.2918	68.4024	2619.01
	Striatum_merge	145	54.5368	88.6015	0.087104	593797	4.75037	-0.000135127	1156.91	10888	10888	1063.44	88.6056	6.68224	22.4312	64.5809	3164.38
	Striatum_merge	155	56.5209	86.5439	0.087104	615400	4.9232	-0.000159386	1018.07	10888	10888	834.601	86.5479	5.44725	21.2903	70.8262	3729.59
	Striatum_merge	165	49.6496	79.3465	0.087104	540585	4.32468	0.01166	1100.13	10888	10888	971.953	79.3501	6.36075	22.4966	60.336	4226.09
	Striatum_merge	175	47.5164	78.2753	0.087104	517359	4.13887	-0.00014719	986.693	10888	10888	811.147	78.2789	4.93806	17.3858	55.1971	4701.25
	Striatum_merge	195	55.0516	54.2725	0.087104	599401	4.79521	0.188409	697.722	10888	10888	637.213	54.275	19.1329	38.6636	73.7786	6352.8
	Striatum_merge	225	57.0158	72.9307	0.087104	620788	4.96631	0.687718	984.417	10888	10888	836.014	72.934	15.8013	32.9888	66.8731	8063.27
	Striatum_merge	270	63.5664	50.8696	0.087104	692111	5.53689	1.35997	579.442	10888	10888	484.305	50.872	27.9825	49.2265	83.4966	11877.3
	Striatum_merge	360	49.9332	30.981	0.087104	543673	4.34938	2.19537	284.249	10888	10888	255.206	30.9824	28.0748	43.0842	63.2865	17869.2
	Striatum_merge	480	41.4155	25.0988	0.087104	450932	3.60745	3.33448	211.683	10888	10888	203.826	25.0999	23.4733	35.2648	52.6733	22839.1
	Striatum_merge	690	39.1141	17.3168	0.087104	425875	3.407	7.47785	129.463	10888	10888	126.141	17.3176	25.9565	36.351	48.5265	34573.3
	Striatum_merge	990	33.5973	14.9644	0.087104	365807	2.92646	6.7645	169.073	10888	10888	143.127	14.9651	22.7863	31.2099	41.5066	44652.5
	Striatum_merge	1290	27.0559	11.6597	0.087104	294584	2.35667	4.44848	153.209	10888	10888	113.948	11.6603	18.3661	24.9958	33.8368	52769.3
	Striatum_merge	1590	28.1611	14.7024	0.087104	306619	2.45295	3.57597	114.787	10888	10888	111.787	14.7031	17.2527	25.3731	35.9913	61217.6
	Striatum_merge	1890	28.7065	15.2229	0.087104	312556	2.50045	4.16239	138.12	10888	10888	133.053	15.2236	18.0625	25.8157	35.4196	69829.6
	Striatum_merge	2190	27.4182	14.8995	0.087104	298529	2.38823	3.03731	120.343	10888	10888	114.638	14.9002	16.7156	23.6418	34.0941	78055
	Striatum_merge	2490	26.8946	16.0945	0.087104	292829	2.34263	2.5243	130.629	10888	10888	123.646	16.0952	15.6275	23.8244	33.6599	86123.4
	Striatum_merge	2790	25.1956	15.8142	0.087104	274330	2.19464	1.94117	189.968	10888	10888	174.246	15.8149	14.4164	21.9316	31.9218	93682.1
	Striatum_merge	3090	24.4392	14.776	0.087104	266094	2.12875	2.83437	119.831	10888	10888	109.499	14.7767	13.6927	21.0635	31.3416	101014
	Striatum_merge	3390	20.1032	11.4808	0.087104	218883	1.75107	2.96217	109.852	10888	10888	94.989	11.4813	11.9439	17.3997	25.2485	107045
	Striatum_merge	3840	23.1969	9.45725	0.087104	252567	2.02054	4.90053	81.3923	10888	10888	75.3179	9.45769	16.2444	21.8148	28.9621	120963
	Striatum_merge	4440	18.7607	8.54313	0.087104	204266	1.63413	3.54945	92.1496	10888	10888	80.6999	8.54352	12.5409	17.2781	23.1907	132219
	Striatum_merge	5040	22.5465	9.7982	0.087104	245487	1.96389	1.63765	85.3673	10888	10888	76.6194	9.79865	15.5435	21.3034	28.0229	145747
	Striatum_merge	5640	21.3752	9.87535	0.087104	232734	1.86187	4.13205	77.1082	10888	10888	76.0069	9.8758	14.332	19.502	26.2725	158572
	Striatum_merge	6240	20.4177	9.17038	0.087104	222307	1.77846	2.013	87.0694	10888	10888	78.3109	9.1708	13.8477	19.0848	25.4608	170823
	Striatum_merge	6840	20.2022	10.458	0.087104	219961	1.75969	2.93723	97.3778	10888	10888	93.3889	10.4584	12.5467	18.04	25.7483	182944
	AuditoryCortex_merge	5	0	0	0.05504	0	0	0	0	6880	6880	0	0	0	0	0	0
	AuditoryCortex_merge	15	0	0	0.05504	0	0	0	0	6880	6880	0	0	0	0	0	0
	AuditoryCortex_merge	25	0	0	0.05504	0	0	0	0	6880	6880	0	0	0	0	0	0
	AuditoryCortex_merge	35	0	0	0.05504	0	0	0	0	6880	6880	0	0	0	0	0	0
	AuditoryCortex_merge	45	2.42258	11.358	0.05504	16667.3	0.133339	-3.70531e-05	271.792	6880	6880	208.545	11.3588	-3.09704e-05	-2.47322e-05	0.425423	24.2258
	AuditoryCortex_merge	55	4.07946	10.5072	0.05504	28066.7	0.224534	-6.78711e-05	145.793	6880	6880	121.275	10.508	0.033394	0.407261	2.66147	65.0204
	AuditoryCortex_merge	65	12.6338	34.3026	0.05504	86920.2	0.695362	-7.6198e-05	658.405	6880	6880	480.498	34.3051	0.168061	1.60207	9.01206	191.358
	AuditoryCortex_merge	75	16.2858	33.502	0.05504	112046	0.89637	-7.18357e-05	511.306	6880	6880	444.202	33.5044	0.699232	3.90103	16.4146	354.216
	AuditoryCortex_merge	85	18.2518	38.3913	0.05504	125572	1.00458	-0.000103001	700.136	6880	6880	568.201	38.3941	1.25663	4.99074	18.5119	536.734
	AuditoryCortex_merge	95	15.7458	28.6184	0.05504	108331	0.866651	-0.000106726	391.489	6880	6880	303.555	28.6204	1.46369	5.13731	16.2099	694.192
	AuditoryCortex_merge	105	27.501	49.4491	0.05504	189207	1.51365	-0.000104547	557.609	6880	6880	489.926	49.4527	2.16257	8.44368	29.4288	969.202
	AuditoryCortex_merge	115	38.4653	57.1076	0.05504	264642	2.11713	0.081033	681.143	6880	6880	584.007	57.1118	5.82192	17.3451	46.3555	1353.86
	AuditoryCortex_merge	125	42.5524	77.7738	0.05504	292760	2.34208	0.015789	772.09	6880	6880	720.304	77.7794	4.4859	13.7561	39.8354	1779.38
	AuditoryCortex_merge	135	49.4976	71.0742	0.05504	340543	2.72435	0.070976	993.817	6880	6880	805.423	71.0794	8.21658	24.0921	60.7982	2274.36
	AuditoryCortex_merge	145	51.2375	76.1347	0.05504	352514	2.82011	0.098202	1034.53	6880	6880	795.585	76.1403	9.31316	25.0081	60.7068	2786.73
	AuditoryCortex_merge	155	40.1618	61.0469	0.05504	276313	2.2105	0.019289	610.483	6880	6880	536.999	61.0513	5.91124	18.3678	46.7851	3188.35
	AuditoryCortex_merge	165	43.8601	70.4457	0.05504	301757	2.41406	0.07647	1031.27	6880	6880	869.168	70.4508	7.13225	19.2752	49.508	3626.95
	AuditoryCortex_merge	175	49.0679	67.86	0.05504	337587	2.7007	0.029801	645.389	6880	6880	618.807	67.8649	9.38888	25.6455	59.5849	4117.63
	AuditoryCortex_merge	195	48.1771	48.5508	0.05504	331458	2.65167	1.95328	379.69	6880	6880	370.215	48.5543	18.1075	32.0187	58.3283	5562.94
	AuditoryCortex_merge	225	47.0135	46.6506	0.05504	323453	2.58762	1.2738	493.214	6880	6880	451.34	46.654	17.067	31.6083	61.2746	6973.35
	AuditoryCortex_merge	270	56.9351	42.4734	0.05504	391714	3.13371	4.39625	349.532	6880	6880	327.472	42.4765	27.8288	45.6631	72.0033	10389.5
	AuditoryCortex_merge	360	52.2185	25.4036	0.05504	359263	2.87411	5.96903	220.644	6880	6880	195.135	25.4054	33.2738	46.879	66.5038	16655.7
	AuditoryCortex_merge	480	43.9889	23.8477	0.05504	302644	2.42115	5.27607	289.173	6880	6880	239.658	23.8494	27.1561	38.4179	56.0205	21934.3
	AuditoryCortex_merge	690	43.5454	13.7114	0.05504	299593	2.39674	10.7839	114.148	6880	6880	108.042	13.7124	33.5923	41.418	51.6871	34998
	AuditoryCortex_merge	990	40.5793	15.4307	0.05504	279186	2.23349	11.0139	118.002	6880	6880	113.214	15.4318	29.5863	37.8979	48.2585	47171.8
	AuditoryCortex_merge	1290	38.4472	14.8601	0.05504	264517	2.11614	7.76116	104.509	6880	6880	102.838	14.8612	27.3815	36.0517	47.3284	58705.9
	AuditoryCortex_merge	1590	33.3522	12.421	0.05504	229463	1.8357	7.11672	92.9493	6880	6880	86.7386	12.4219	23.9856	31.7717	40.9165	68711.6
	AuditoryCortex_merge	1890	35.849	15.9606	0.05504	246641	1.97313	8.4785	153.138	6880	6880	140.353	15.9618	24.7135	32.7494	42.9419	79466.3
	AuditoryCortex_merge	2190	34.8014	14.246	0.05504	239433	1.91547	9.61464	120.121	6880	6880	113.035	14.247	24.6052	32.3613	41.9783	89906.7
	AuditoryCortex_merge	2490	31.2577	12.0626	0.05504	215053	1.72043	8.61272	112.988	6880	6880	102.042	12.0635	22.7538	28.9757	37.5966	99284
	AuditoryCortex_merge	2790	31.0563	13.3812	0.05504	213667	1.70934	5.01734	112.769	6880	6880	105.811	13.3822	21.8186	28.6986	37.632	108601
	AuditoryCortex_merge	3090	30.0243	13.9966	0.05504	206567	1.65254	4.43757	157.223	6880	6880	132.881	13.9976	20.098	27.2809	36.6425	117608
	AuditoryCortex_merge	3390	31.058	12.1858	0.05504	213679	1.70943	7.12826	102.387	6880	6880	96.8633	12.1867	22.3323	29.1345	37.7698	126926
	AuditoryCortex_merge	3840	30.8573	9.28805	0.05504	212298	1.69838	9.97302	71.3144	6880	6880	67.5633	9.28873	23.5918	29.8334	37.3216	145440
	AuditoryCortex_merge	4440	31.8639	11.4142	0.05504	219224	1.75379	9.52769	111.843	6880	6880	96.4473	11.415	23.8841	29.5432	37.5026	164558
	AuditoryCortex_merge	5040	30.5965	12.0516	0.05504	210504	1.68403	7.94166	84.2803	6880	6880	81.9197	12.0525	21.6094	28.7215	37.716	182916
	AuditoryCortex_merge	5640	28.7337	11.6433	0.05504	197688	1.5815	6.30591	122.325	6880	6880	102.042	11.6442	20.595	26.4647	35.2284	200156
	AuditoryCortex_merge	6240	32.202	11.5572	0.05504	221550	1.7724	7.33152	125.053	6880	6880	103.998	11.5581	24.3312	30.7006	38.6264	219478
	AuditoryCortex_merge	6840	29.9926	11.9901	0.05504	206349	1.65079	6.71442	89.1468	6880	6880	83.3171	11.991	21.3686	28.0512	36.2878	237473
	CingulateCortex_Merge	5	0	0	0.02896	0	0	0	0	3620	3620	0	0	0	0	0	0
	CingulateCortex_Merge	15	0	0	0.02896	0	0	0	0	3620	3620	0	0	0	0	0	0
	CingulateCortex_Merge	25	0	0	0.02896	0	0	0	0	3620	3620	0	0	0	0	0	0
	CingulateCortex_Merge	35	0	0	0.02896	0	0	0	0	3620	3620	0	0	0	0	0	0
	CingulateCortex_Merge	45	-1.68196e-06	6.9618e-06	0.02896	-0.006089	-4.87095e-08	-3.19972e-05	7.72972e-07	3620	3620	7.72972e-07	6.96276e-06	-1.42109e-14	-1.42109e-14	-1.42109e-14	-1.68196e-05
	CingulateCortex_Merge	55	1.38787	7.23161	0.02896	5024.09	0.040193	-6.72061e-05	213.969	3620	3620	135.094	7.23261	-5.87297e-05	-1.04531e-05	0.079772	13.8787
	CingulateCortex_Merge	65	10.6458	24.7102	0.02896	38537.6	0.308301	-6.78198e-05	335.561	3620	3620	252.577	24.7136	-5.77979e-05	0.203312	7.74184	120.336
	CingulateCortex_Merge	75	14.2268	49.7623	0.02896	51500.9	0.412007	-6.89719e-05	1030.19	3620	3620	819.347	49.7692	0.09897	0.989011	6.94452	262.604
	CingulateCortex_Merge	85	29.3354	64.0869	0.02896	106194	0.849554	-0.000106538	690.848	3620	3620	604.94	64.0958	0.430239	4.23672	25.328	555.958
	CingulateCortex_Merge	95	23.2891	51.665	0.02896	84306.5	0.674452	-0.000103233	1033.22	3620	3620	677.246	51.6722	0.928098	5.56943	22.0466	788.849
	CingulateCortex_Merge	105	54.3079	92.0842	0.02896	196595	1.57276	-0.000119621	878.131	3620	3620	757.357	92.0969	4.39547	18.4541	60.0459	1331.93
	CingulateCortex_Merge	115	48.552	88.7098	0.02896	175758	1.40606	-0.000135419	1197.8	3620	3620	917.866	88.7221	2.95206	14.8562	51.9724	1817.45
	CingulateCortex_Merge	125	49.0391	96.1429	0.02896	177522	1.42017	-0.000148838	1101.61	3620	3620	986.568	96.1561	2.17744	13.9256	50.0092	2307.84
	CingulateCortex_Merge	135	31.0094	57.7832	0.02896	112254	0.898032	-0.000205029	642.642	3620	3620	614.122	57.7912	1.08656	8.48487	35.0831	2617.93
	CingulateCortex_Merge	145	50.2253	104.55	0.02896	181816	1.45453	-0.00013099	1130.92	3620	3620	1037.73	104.564	4.25329	13.1865	45.9953	3120.19
	CingulateCortex_Merge	155	44.7751	74.0589	0.02896	162086	1.29669	-0.000153282	639.751	3620	3620	622.47	74.0692	3.81561	16.1734	53.9486	3567.94
	CingulateCortex_Merge	165	40.1369	60.7766	0.02896	145295	1.16236	-0.000124419	639.567	3620	3620	580.783	60.785	5.70417	18.2842	49.1038	3969.31
	CingulateCortex_Merge	175	52.0641	80.4846	0.02896	188472	1.50778	-0.00014719	961.063	3620	3620	722.337	80.4957	6.05967	19.4789	64.4216	4489.95
	CingulateCortex_Merge	195	63.1099	68.6754	0.02896	228458	1.82766	0.717625	683.833	3620	3620	525.541	68.6849	17.1442	39.4068	82.9557	6383.24
	CingulateCortex_Merge	225	73.6128	75.4117	0.02896	266478	2.13183	0.825713	622.878	3620	3620	582.282	75.4221	24.086	48.1496	96.3832	8591.63
	CingulateCortex_Merge	270	68.1579	53.3376	0.02896	246732	1.97385	1.75886	427.663	3620	3620	380.977	53.3449	29.9576	54.0042	90.7325	12681.1
	CingulateCortex_Merge	360	48.6512	29.8769	0.02896	176117	1.40894	5.36271	299.619	3620	3620	256.32	29.8811	27.6705	42.5052	62.2903	18519.2
	CingulateCortex_Merge	480	47.2832	35.9565	0.02896	171165	1.36932	1.3548	383.702	3620	3620	305.596	35.9615	23.2974	38.1871	59.4832	24193.2
	CingulateCortex_Merge	690	40.1039	19.8407	0.02896	145176	1.16141	5.08832	135.835	3620	3620	127.756	19.8435	25.1382	35.6049	51.6758	36224.4
	CingulateCortex_Merge	990	31.3695	14.8516	0.02896	113557	0.908459	3.88624	113.916	3620	3620	105.145	14.8537	20.3364	29.2292	39.7373	45635.2
	CingulateCortex_Merge	1290	28.1873	14.6329	0.02896	102038	0.816304	3.46472	101.907	3620	3620	95.878	14.635	17.2168	25.3915	36.1285	54091.4
	CingulateCortex_Merge	1590	30.4675	20.0548	0.02896	110292	0.882338	3.92149	159.706	3620	3620	137.889	20.0576	17.6385	24.9374	35.9177	63231.7
	CingulateCortex_Merge	1890	24.1479	13.768	0.02896	87415.3	0.699323	2.2371	88.1708	3620	3620	84.2976	13.7699	14.2881	21.1709	30.5822	70476
	CingulateCortex_Merge	2190	25.2284	13.4672	0.02896	91326.9	0.730615	3.90082	106.433	3620	3620	104.736	13.4691	15.836	22.1747	31.2378	78044.6
	CingulateCortex_Merge	2490	21.4734	11.0498	0.02896	77733.7	0.621869	3.62436	95.8464	3620	3620	81.5205	11.0514	13.2621	19.3145	27.466	84486.6
	CingulateCortex_Merge	2790	25.2999	15.6003	0.02896	91585.6	0.732685	1.46232	145.543	3620	3620	131.905	15.6025	14.4322	21.721	32.2977	92076.5
	CingulateCortex_Merge	3090	21.5213	13.655	0.02896	77907.2	0.623258	2.00815	117.559	3620	3620	112.405	13.6569	12.1712	18.326	26.91	98532.9
	CingulateCortex_Merge	3390	18.9174	11.8502	0.02896	68481.1	0.547849	1.71805	110.524	3620	3620	99.0498	11.8519	10.6772	16.224	24.1711	104208
	CingulateCortex_Merge	3840	20.8212	10.7502	0.02896	75372.8	0.602982	3.59622	85.7122	3620	3620	77.1711	10.7517	12.7591	18.8682	26.128	116701
	CingulateCortex_Merge	4440	20.0297	9.30903	0.02896	72507.4	0.580059	3.39519	81.1724	3620	3620	73.1336	9.31032	13.3023	18.1561	24.7176	128719
	CingulateCortex_Merge	5040	18.3406	9.88319	0.02896	66393	0.531144	2.11052	93.9061	3620	3620	86.0373	9.88456	11.4353	16.4973	22.8362	139723
	CingulateCortex_Merge	5640	21.8576	13.0906	0.02896	79124.6	0.632997	4.17529	102.966	3620	3620	91.7076	13.0924	12.4124	17.5972	28.397	152838
	CingulateCortex_Merge	6240	18.1171	9.7737	0.02896	65584	0.524672	2.32371	80.7921	3620	3620	73.7459	9.77505	11.0205	16.2916	23.0608	163708
	CingulateCortex_Merge	6840	18.8417	11.1155	0.02896	68207	0.545656	2.81901	160.489	3620	3620	131.789	11.117	11.4119	16.6541	23.4533	175013
	EnthorhinalCortex_Merge	5	0	0	0.118032	0	0	0	0	14754	14754	0	0	0	0	0	0
	EnthorhinalCortex_Merge	15	0	0	0.118032	0	0	0	0	14754	14754	0	0	0	0	0	0
	EnthorhinalCortex_Merge	25	0	0	0.118032	0	0	0	0	14754	14754	0	0	0	0	0	0
	EnthorhinalCortex_Merge	35	0	0	0.118032	0	0	0	0	14754	14754	0	0	0	0	0	0
	EnthorhinalCortex_Merge	45	2.06448	10.0139	0.118032	30459.3	0.243674	-3.70531e-05	167.344	14754	14754	150.835	10.0143	-2.78566e-05	-1.42109e-14	0.055235	20.6448
	EnthorhinalCortex_Merge	55	4.24242	14.508	0.118032	62592.7	0.500742	-6.78711e-05	296.101	14754	14754	281.979	14.5085	-2.84217e-14	0.21111	2.03855	63.069
	EnthorhinalCortex_Merge	65	8.9887	24.2334	0.118032	132619	1.06095	-7.6198e-05	468.344	14754	14754	430.609	24.2342	0.05272	0.983227	6.7694	152.956
	EnthorhinalCortex_Merge	75	12.1341	32.757	0.118032	179027	1.43221	-8.03284e-05	833.015	14754	14754	728.692	32.7581	0.204779	1.7168	9.74676	274.297
	EnthorhinalCortex_Merge	85	13.3484	29.7962	0.118032	196943	1.57554	-0.000106538	584.112	14754	14754	494.695	29.7972	0.592184	3.08881	12.5832	407.782
	EnthorhinalCortex_Merge	95	21.8186	44.3455	0.118032	321911	2.57529	-0.000106726	576.303	14754	14754	556.275	44.347	1.20905	5.92713	21.435	625.968
	EnthorhinalCortex_Merge	105	24.425	48.7474	0.118032	360366	2.88293	-0.000104628	892.807	14754	14754	781.277	48.749	1.9648	7.80514	24.7249	870.217
	EnthorhinalCortex_Merge	115	37.6206	62.737	0.118032	555055	4.44044	-0.00013724	790.309	14754	14754	752.893	62.7391	3.7664	14.2548	43.3873	1246.42
	EnthorhinalCortex_Merge	125	43.6437	75.4041	0.118032	643919	5.15135	-0.000148838	1051.08	14754	14754	896.469	75.4066	4.23953	14.4965	47.1972	1682.86
	EnthorhinalCortex_Merge	135	42.5037	70.0308	0.118032	627099	5.01679	-0.000192704	898.426	14754	14754	800.956	70.0332	4.97704	16.6939	48.2028	2107.9
	EnthorhinalCortex_Merge	145	44.301	69.3563	0.118032	653618	5.22894	-0.000138544	1194.75	14754	14754	957.757	69.3586	6.2512	19.1135	52.2341	2550.91
	EnthorhinalCortex_Merge	155	41.9589	65.2211	0.118032	619061	4.95249	-0.000155888	734.164	14754	14754	699.624	65.2233	5.34583	16.7286	49.3755	2970.5
	EnthorhinalCortex_Merge	165	54.6822	84.8156	0.118032	806781	6.45425	-0.000129364	1176.41	14754	14754	1103.25	84.8185	8.32119	25.2081	65.5014	3517.32
	EnthorhinalCortex_Merge	175	45.4175	72.3757	0.118032	670090	5.36072	-0.000150761	903.411	14754	14754	763.99	72.3781	5.05437	17.5784	53.7696	3971.49
	EnthorhinalCortex_Merge	195	53.8115	58.7674	0.118032	793935	6.35148	0.32528	758.698	14754	14754	703.502	58.7694	17.1701	35.0927	68.1639	5585.84
	EnthorhinalCortex_Merge	225	54.3885	53.2418	0.118032	802447	6.41958	0.106112	553.443	14754	14754	462.177	53.2436	19.5965	37.3636	69.8191	7217.49
	EnthorhinalCortex_Merge	270	53.7222	46.1246	0.118032	792618	6.34094	2.04314	601.182	14754	14754	571.935	46.1261	25.7311	41.3693	65.8304	10440.8
	EnthorhinalCortex_Merge	360	53.9329	33.3284	0.118032	795726	6.36581	7.16861	497.723	14754	14754	398.07	33.3295	31.4942	45.2025	66.1943	16912.8
	EnthorhinalCortex_Merge	480	48.1587	29.8583	0.118032	710533	5.68427	5.18378	324.946	14754	14754	291.263	29.8593	27.9263	41.3327	60.4076	22691.8
	EnthorhinalCortex_Merge	690	46.2708	19.7605	0.118032	682680	5.46144	5.49939	202.791	14754	14754	180.614	19.7611	32.3418	42.386	56.1842	36573.1
	EnthorhinalCortex_Merge	990	43.6509	17.5225	0.118032	644026	5.15221	6.15263	153.185	14754	14754	149.911	17.5231	31.4845	40.7555	52.9589	49668.3
	EnthorhinalCortex_Merge	1290	40.1916	16.2383	0.118032	592987	4.7439	6.50556	136.66	14754	14754	130.98	16.2389	28.4235	37.317	48.6642	61725.8
	EnthorhinalCortex_Merge	1590	44.2279	19.3707	0.118032	652538	5.22031	6.83191	243.959	14754	14754	216.593	19.3714	30.3094	40.7978	54.5526	74994.2
	EnthorhinalCortex_Merge	1890	38.7707	17.6969	0.118032	572024	4.57619	4.96854	140.128	14754	14754	137.977	17.6975	26.1034	35.2806	47.185	86625.4
	EnthorhinalCortex_Merge	2190	38.401	19.3257	0.118032	566569	4.53255	6.36728	236.326	14754	14754	225.214	19.3264	26.8297	34.6203	44.8641	98145.7
	EnthorhinalCortex_Merge	2490	38.7936	18.5847	0.118032	572361	4.57888	3.54143	145.188	14754	14754	138.448	18.5853	25.2193	35.4853	48.8495	109784
	EnthorhinalCortex_Merge	2790	34.4673	15.1363	0.118032	508530	4.06824	2.79765	127.59	14754	14754	121.828	15.1368	23.8007	31.7727	41.8391	120124
	EnthorhinalCortex_Merge	3090	36.501	18.0608	0.118032	538535	4.30828	5.59798	202.503	14754	14754	179.896	18.0614	23.8347	32.9804	44.6181	131074
	EnthorhinalCortex_Merge	3390	36.329	16.4945	0.118032	535999	4.28799	2.43748	185.142	14754	14754	163.777	16.4951	25.0152	33.337	44.3605	141973
	EnthorhinalCortex_Merge	3840	37.791	14.0421	0.118032	557568	4.46054	2.76494	119.988	14754	14754	116.473	14.0426	27.9824	35.8056	45.5721	164648
	EnthorhinalCortex_Merge	4440	36.0743	14.1919	0.118032	532241	4.25793	5.36804	239.293	14754	14754	196.539	14.1924	25.9986	33.8862	43.6216	186292
	EnthorhinalCortex_Merge	5040	39.2521	14.834	0.118032	579126	4.63301	5.14432	172.612	14754	14754	136.792	14.8345	28.705	37.2885	47.5615	209843
	EnthorhinalCortex_Merge	5640	38.9075	16.5063	0.118032	574041	4.59233	6.34592	139.728	14754	14754	130.792	16.5068	27.294	35.8897	47.1564	233188
	EnthorhinalCortex_Merge	6240	37.2975	15.861	0.118032	550287	4.4023	6.93264	141.952	14754	14754	138.043	15.8615	26.1262	34.2984	45.2704	255566
	EnthorhinalCortex_Merge	6840	35.5595	15.9095	0.118032	524644	4.19715	2.75535	132.613	14754	14754	127.829	15.9101	24.2531	32.99	44.3039	276902
	FrontalAssociationCortex_Merge	5	0	0	0.002832	0	0	0	0	354	354	0	0	0	0	0	0
	FrontalAssociationCortex_Merge	15	0	0	0.002832	0	0	0	0	354	354	0	0	0	0	0	0
	FrontalAssociationCortex_Merge	25	0	0	0.002832	0	0	0	0	354	354	0	0	0	0	0	0
	FrontalAssociationCortex_Merge	35	0	0	0.002832	0	0	0	0	354	354	0	0	0	0	0	0
	FrontalAssociationCortex_Merge	45	-1.42109e-14	0	0.002832	-5.03064e-12	-4.02451e-17	-1.42109e-14	-1.42109e-14	354	354	-1.42109e-14	0	-1.42109e-14	-1.42109e-14	-1.42109e-14	-1.42109e-13
	FrontalAssociationCortex_Merge	55	-2.84217e-14	0	0.002832	-1.00613e-11	-8.04903e-17	-2.84217e-14	-2.84217e-14	354	354	-2.84217e-14	0	-2.84217e-14	-2.84217e-14	-2.84217e-14	-4.26326e-13
	FrontalAssociationCortex_Merge	65	-6.20494e-08	7.39302e-07	0.002832	-2.19655e-05	-1.75724e-10	-2.20284e-07	6.18143e-06	354	354	4.581e-06	7.40349e-07	-2.20284e-07	-2.20284e-07	-2.20284e-07	-6.20494e-07
	FrontalAssociationCortex_Merge	75	2.25943	8.81624	0.002832	799.839	0.006399	-6.72559e-05	89.1669	354	354	61.8221	8.82872	-6.72559e-05	-6.72559e-05	0.016029	22.5943
	FrontalAssociationCortex_Merge	85	9.19262	33.9229	0.002832	3254.19	0.026034	-8.4715e-05	350.4	354	354	248.428	33.971	-8.4715e-05	-8.4715e-05	1.80367	114.521
	FrontalAssociationCortex_Merge	95	14.1144	57.9433	0.002832	4996.5	0.039972	-8.52607e-05	545.971	354	354	433.102	58.0254	0.015485	0.505948	5.6636	255.665
	FrontalAssociationCortex_Merge	105	16.6335	39.345	0.002832	5888.24	0.047106	-9.70699e-05	271.096	354	354	229.092	39.4007	0.037445	1.41935	10.6225	421.999
	FrontalAssociationCortex_Merge	115	16.2117	35.0547	0.002832	5738.95	0.045912	-0.00014738	322.2	354	354	221.303	35.1043	0.101547	1.86289	13.8547	584.116
	FrontalAssociationCortex_Merge	125	64.7773	103.917	0.002832	22931.2	0.183449	0.011949	791.533	354	354	581.476	104.064	5.09989	22.731	80.9661	1231.89
	FrontalAssociationCortex_Merge	135	39.4204	65.3725	0.002832	13954.8	0.111639	-0.000160119	411.51	354	354	329.841	65.465	2.25037	9.65302	47.3776	1626.09
	FrontalAssociationCortex_Merge	145	34.1882	56.7802	0.002832	12102.6	0.096821	-0.000125296	402.009	354	354	304.122	56.8606	1.25224	10.9177	37.7879	1967.98
	FrontalAssociationCortex_Merge	155	55.9877	95.4408	0.002832	19819.6	0.158557	0.076074	742.463	354	354	619	95.5759	6.48023	25.1971	61.9115	2527.85
	FrontalAssociationCortex_Merge	165	78.9355	86.6787	0.002832	27943.2	0.223545	0.093084	635.723	354	354	464.502	86.8014	13.493	54.0376	108.658	3317.21
	FrontalAssociationCortex_Merge	175	104.215	156.784	0.002832	36892.2	0.295138	-0.00010311	838.602	354	354	801.445	157.005	14.0513	42.1322	117.029	4359.36
	FrontalAssociationCortex_Merge	195	41.3777	54.0725	0.002832	14647.7	0.117182	0.244985	319.227	354	354	268.463	54.149	8.27927	16.5791	49.7119	5600.69
	FrontalAssociationCortex_Merge	225	44.6376	59.484	0.002832	15801.7	0.126414	0.51798	291.33	354	354	275.846	59.5682	7.11919	20.476	52.7547	6939.82
	FrontalAssociationCortex_Merge	270	38.9558	56.7845	0.002832	13790.4	0.110323	1.27218	463.532	354	354	352.175	56.8649	9.64634	20.4742	44.0838	9277.17
	FrontalAssociationCortex_Merge	360	37.5671	20.4955	0.002832	13298.7	0.10639	7.58192	115.393	354	354	102.177	20.5245	20.0925	34.7306	50.276	13785.2
	FrontalAssociationCortex_Merge	480	32.115	29.2758	0.002832	11368.7	0.09095	2.72501	217.892	354	354	161.224	29.3173	10.5443	23.508	44.5749	17639
	FrontalAssociationCortex_Merge	690	34.17	20.0542	0.002832	12096.2	0.096769	9.45401	111.968	354	354	104.187	20.0826	19.8348	28.8285	41.7081	27890
	FrontalAssociationCortex_Merge	990	35.7207	19.5569	0.002832	12645.1	0.101161	4.1223	115.317	354	354	102.26	19.5846	20.1522	34.421	46.3596	38606.2
	FrontalAssociationCortex_Merge	1290	30.2527	20.3347	0.002832	10709.5	0.085676	2.51099	118.498	354	354	102.916	20.3635	14.9807	23.7087	40.4818	47682
	FrontalAssociationCortex_Merge	1590	24.7314	16.1409	0.002832	8754.9	0.070039	3.19796	115.591	354	354	96.151	16.1637	13.2658	21.8071	30.6775	55101.4
	FrontalAssociationCortex_Merge	1890	28.5522	16.4984	0.002832	10107.5	0.08086	5.533	92.4421	354	354	82.3533	16.5217	17.1274	24.1201	35.8883	63667.1
	FrontalAssociationCortex_Merge	2190	29.8833	23.7339	0.002832	10578.7	0.08463	3.9728	132.734	354	354	129.816	23.7675	12.9259	23.8868	37.6076	72632.1
	FrontalAssociationCortex_Merge	2490	33.0826	15.8858	0.002832	11711.2	0.09369	5.90409	92.2675	354	354	79.2249	15.9083	20.6478	31.2002	43.3472	82556.9
	FrontalAssociationCortex_Merge	2790	36.5642	25.9842	0.002832	12943.7	0.10355	4.68539	126.728	354	354	117.779	26.021	14.4097	31.9771	51.0766	93526.1
	FrontalAssociationCortex_Merge	3090	37.0432	20.7193	0.002832	13113.3	0.104906	7.12891	135.632	354	354	116.866	20.7486	21.9956	31.8508	47.4953	104639
	FrontalAssociationCortex_Merge	3390	23.0884	13.1487	0.002832	8173.28	0.065386	2.68835	92.8223	354	354	71.5637	13.1673	13.5569	21.2347	30.9359	111566
	FrontalAssociationCortex_Merge	3840	31.5343	20.6238	0.002832	11163.1	0.089305	9.27061	132.483	354	354	114.58	20.653	18.9903	25.3438	35.9737	130486
	FrontalAssociationCortex_Merge	4440	30.5926	17.3978	0.002832	10829.8	0.086638	9.18782	87.5576	354	354	85.0065	17.4224	17.051	25.9702	37.4889	148842
	FrontalAssociationCortex_Merge	5040	21.1253	11.7613	0.002832	7478.36	0.059827	3.47482	97.7382	354	354	74.9251	11.7779	13.3166	20.2093	25.645	161517
	FrontalAssociationCortex_Merge	5640	30.1094	18.802	0.002832	10658.7	0.08527	5.95519	95.1707	354	354	92.7599	18.8286	17.4456	23.4998	36.1193	179583
	FrontalAssociationCortex_Merge	6240	24.2415	12.7505	0.002832	8581.49	0.068652	4.07482	69.3782	354	354	63.024	12.7685	14.6313	21.7732	30.824	194127
	FrontalAssociationCortex_Merge	6840	26.696	15.7472	0.002832	9450.38	0.075603	6.5289	109.077	354	354	83.049	15.7694	14.2034	23.5667	34.3342	210145
	InsularCortex_Merge	5	0	0	0.042256	0	0	0	0	5282	5282	0	0	0	0	0	0
	InsularCortex_Merge	15	0	0	0.042256	0	0	0	0	5282	5282	0	0	0	0	0	0
	InsularCortex_Merge	25	0	0	0.042256	0	0	0	0	5282	5282	0	0	0	0	0	0
	InsularCortex_Merge	35	0	0	0.042256	0	0	0	0	5282	5282	0	0	0	0	0	0
	InsularCortex_Merge	45	0.442885	4.5806	0.042256	2339.32	0.018715	-3.3594e-05	155.472	5282	5282	105.17	4.58103	-1.42109e-14	-1.42109e-14	-1.42109e-14	4.42885
	InsularCortex_Merge	55	3.70354	14.9689	0.042256	19562.1	0.156497	-6.72061e-05	360.746	5282	5282	273.369	14.9703	-5.73122e-05	0.003918	0.886414	41.4642
	InsularCortex_Merge	65	9.25602	24.3145	0.042256	48890.3	0.391122	-7.3567e-05	354.794	5282	5282	338.076	24.3168	-5.60554e-05	0.295346	6.09304	134.024
	InsularCortex_Merge	75	9.40819	23.075	0.042256	49694.1	0.397553	-8.03284e-05	409.137	5282	5282	281.357	23.0772	0.110919	1.33183	7.51494	228.106
	InsularCortex_Merge	85	17.4312	38.9247	0.042256	92071.8	0.736575	-0.000106538	625.712	5282	5282	443.26	38.9284	0.32009	2.28777	15.8696	402.419
	InsularCortex_Merge	95	21.8755	48.0508	0.042256	115546	0.92437	-0.000103233	662.639	5282	5282	598.727	48.0554	0.92216	5.21903	20.6437	621.174
	InsularCortex_Merge	105	38.6546	70.7736	0.042256	204173	1.63339	-0.000119621	1068.13	5282	5282	879.843	70.7803	3.86939	14.2189	42.3468	1007.72
	InsularCortex_Merge	115	43.6042	77.7104	0.042256	230317	1.84254	-0.000135426	845.859	5282	5282	796.76	77.7178	3.42359	13.915	47.7689	1443.76
	InsularCortex_Merge	125	50.2394	89.3134	0.042256	265364	2.12291	-0.000148838	991.402	5282	5282	904.292	89.3218	3.24461	16.2863	56.3919	1946.15
	InsularCortex_Merge	135	54.4577	108.344	0.042256	287646	2.30116	-0.000205029	1649.41	5282	5282	1402.41	108.354	2.79498	14.5619	60.2892	2490.73
	InsularCortex_Merge	145	44.1055	72.1937	0.042256	232965	1.86372	-0.00013099	1070.89	5282	5282	786.735	72.2005	4.8755	17.306	50.707	2931.79
	InsularCortex_Merge	155	32.9467	57.907	0.042256	174025	1.3922	-0.000178332	1004.57	5282	5282	711.12	57.9125	2.85809	12.0717	38.1387	3261.25
	InsularCortex_Merge	165	60.6716	97.2841	0.042256	320467	2.56374	-0.000124988	975.452	5282	5282	840.034	97.2933	5.73255	22.3393	72.5018	3867.97
	InsularCortex_Merge	175	46.7291	76.3904	0.042256	246823	1.97459	-0.000128876	1030.3	5282	5282	807.646	76.3977	5.03851	19.058	53.1731	4335.26
	InsularCortex_Merge	195	48.1392	55.6349	0.042256	254271	2.03417	0.098894	662.544	5282	5282	557.483	55.6402	13.7603	30.5129	60.4694	5779.44
	InsularCortex_Merge	225	46.2742	50.633	0.042256	244420	1.95536	0.196316	476.701	5282	5282	440.158	50.6378	12.8364	29.3775	60.6927	7167.66
	InsularCortex_Merge	270	64.6954	65.4159	0.042256	341721	2.73377	1.33434	927.188	5282	5282	737.702	65.4221	25.8666	46.0163	77.8863	11049.4
	InsularCortex_Merge	360	51.6478	41.5051	0.042256	272804	2.18243	4.39271	610.994	5282	5282	420.818	41.509	24.9589	38.7484	65.2415	17247.1
	InsularCortex_Merge	480	46.1727	38.0942	0.042256	243884	1.95107	2.5084	412.141	5282	5282	316.496	38.0978	22.1526	34.2332	57.0529	22787.8
	InsularCortex_Merge	690	46.4031	19.9914	0.042256	245101	1.96081	5.73018	190.785	5282	5282	167.932	19.9933	31.8767	43.0748	57.4943	36708.8
	InsularCortex_Merge	990	39.9022	21.8553	0.042256	210763	1.68611	5.55769	194.94	5282	5282	173.517	21.8574	24.2573	35.6409	50.1778	48679.4
	InsularCortex_Merge	1290	39.7508	21.6726	0.042256	209964	1.67971	7.83146	184.004	5282	5282	170.476	21.6747	24.6829	34.3636	48.7311	60604.7
	InsularCortex_Merge	1590	36.603	18.2591	0.042256	193337	1.54669	4.37331	173.461	5282	5282	153.824	18.2609	23.9939	33.1145	44.9036	71585.6
	InsularCortex_Merge	1890	37.3872	20.5909	0.042256	197479	1.57983	3.7362	180.459	5282	5282	145.339	20.5929	22.0058	33.4645	47.4817	82801.7
	InsularCortex_Merge	2190	34.3884	17.1238	0.042256	181640	1.45312	4.62926	162.616	5282	5282	142.8	17.1254	23.0179	30.9511	41.8474	93118.2
	InsularCortex_Merge	2490	35.2578	21.3659	0.042256	186232	1.48985	4.20076	204.615	5282	5282	191.297	21.368	21.666	30.1963	43.5412	103696
	InsularCortex_Merge	2790	30.8251	19.9926	0.042256	162818	1.30255	1.90888	174.307	5282	5282	159.863	19.9945	16.5941	26.169	39.4465	112943
	InsularCortex_Merge	3090	32.4843	21.3364	0.042256	171582	1.37266	3.59523	198.642	5282	5282	171.484	21.3384	18.1092	26.9146	40.2028	122688
	InsularCortex_Merge	3390	34.9629	18.6898	0.042256	184674	1.47739	4.6009	152.704	5282	5282	142.298	18.6916	21.9164	31.0673	43.0607	133177
	InsularCortex_Merge	3840	32.5536	17.6533	0.042256	171948	1.37559	3.52621	129.063	5282	5282	117.399	17.655	19.5927	28.5772	41.7601	152709
	InsularCortex_Merge	4440	32.3842	18.7461	0.042256	171054	1.36843	3.59593	147.385	5282	5282	132.708	18.7478	18.5537	27.8662	41.7456	172140
	InsularCortex_Merge	5040	35.8851	19.2227	0.042256	189545	1.51636	4.80049	183.083	5282	5282	177.395	19.2245	22.0131	31.5894	45.2772	193671
	InsularCortex_Merge	5640	36.5312	20.9914	0.042256	192958	1.54366	3.5037	155.442	5282	5282	134.42	20.9934	20.7424	31.663	46.7789	215590
	InsularCortex_Merge	6240	34.8643	20.0572	0.042256	184153	1.47323	4.21973	144.924	5282	5282	136.107	20.0591	20.3607	30.6178	45.4858	236508
	InsularCortex_Merge	6840	31.8073	18.7865	0.042256	168006	1.34405	3.65517	136.991	5282	5282	126.96	18.7882	18.323	27.1877	41.4616	255593
	MedialPrefrontalCortex_Merge	5	0	0	0.012608	0	0	0	0	1576	1576	0	0	0	0	0	0
	MedialPrefrontalCortex_Merge	15	0	0	0.012608	0	0	0	0	1576	1576	0	0	0	0	0	0
	MedialPrefrontalCortex_Merge	25	0	0	0.012608	0	0	0	0	1576	1576	0	0	0	0	0	0
	MedialPrefrontalCortex_Merge	35	0	0	0.012608	0	0	0	0	1576	1576	0	0	0	0	0	0
	MedialPrefrontalCortex_Merge	45	-1.42109e-14	0	0.012608	-2.23963e-11	-1.7917e-16	-1.42109e-14	-1.42109e-14	1576	1576	-1.42109e-14	0	-1.42109e-14	-1.42109e-14	-1.42109e-14	-1.42109e-13
	MedialPrefrontalCortex_Merge	55	0.009446	0.18806	0.012608	14.8876	0.000119101	-6.72061e-05	6.03297	1576	1576	2.83269	0.18812	-5.53881e-05	-2.84217e-14	-2.84217e-14	0.094464
	MedialPrefrontalCortex_Merge	65	2.97562	19.1553	0.012608	4689.58	0.037517	-6.55362e-05	312.15	1576	1576	237.439	19.1614	-6.15253e-05	-5.67888e-05	-3.54611e-10	29.8507
	MedialPrefrontalCortex_Merge	75	28.1285	62.4361	0.012608	44330.5	0.354644	-6.92373e-05	629.335	1576	1576	537.829	62.4559	0.026117	2.87814	27.4229	311.135
	MedialPrefrontalCortex_Merge	85	11.9283	34.0099	0.012608	18798.9	0.150392	-9.78997e-05	449.362	1576	1576	314.422	34.0207	0.099887	0.96801	5.43286	430.418
	MedialPrefrontalCortex_Merge	95	24.3539	42.0105	0.012608	38381.8	0.307054	-9.57921e-05	479.42	1576	1576	339.3	42.0238	1.22937	6.86518	28.889	673.957
	MedialPrefrontalCortex_Merge	105	24.3417	42.6534	0.012608	38362.5	0.3069	-0.000119621	364.245	1576	1576	332.525	42.667	1.20163	7.22329	25.9812	917.374
	MedialPrefrontalCortex_Merge	115	33.2826	54.5809	0.012608	52453.3	0.419627	-0.00014738	499.654	1576	1576	388.224	54.5983	1.29644	10.1872	40.6616	1250.2
	MedialPrefrontalCortex_Merge	125	68.2763	96.5734	0.012608	107604	0.860828	-0.000143656	619.907	1576	1576	571.975	96.6041	6.10356	30.6053	83.2227	1932.96
	MedialPrefrontalCortex_Merge	135	72.4745	98.1003	0.012608	114220	0.913759	-0.000192334	789.734	1576	1576	657.563	98.1315	9.58848	34.2068	92.7247	2657.71
	MedialPrefrontalCortex_Merge	145	26.4992	57.667	0.012608	41762.7	0.334102	-0.000138544	888.621	1576	1576	591.194	57.6853	1.11021	5.94157	27.7488	2922.7
	MedialPrefrontalCortex_Merge	155	79.6427	104.616	0.012608	125517	1.00413	0.012282	867.009	1576	1576	761.703	104.649	8.27039	41.159	114.303	3719.13
	MedialPrefrontalCortex_Merge	165	41.9448	64.7047	0.012608	66105	0.52884	0.013651	596.93	1576	1576	451.129	64.7253	3.07786	15.5825	49.1791	4138.57
	MedialPrefrontalCortex_Merge	175	43.8915	70.8522	0.012608	69173.1	0.553385	-0.000150761	602.833	1576	1576	532.641	70.8747	2.79289	16.5756	52.3973	4577.49
	MedialPrefrontalCortex_Merge	195	57.3744	76.6009	0.012608	90422	0.723376	0.124302	675.002	1576	1576	606.995	76.6252	10.5923	28.8995	73.5913	6298.72
	MedialPrefrontalCortex_Merge	225	51.5383	51.9478	0.012608	81224.3	0.649794	1.23358	448.538	1576	1576	372.934	51.9643	16.3118	35.6089	68.5519	7844.87
	MedialPrefrontalCortex_Merge	270	49.9083	44.3662	0.012608	78655.5	0.629244	3.18382	273.356	1576	1576	261.241	44.3802	17.6998	34.2454	66.6356	10839.4
	MedialPrefrontalCortex_Merge	360	52.6772	36.2095	0.012608	83019.3	0.664154	7.67772	262.765	1576	1576	260.666	36.221	29.2804	43.2356	64.0158	17160.6
	MedialPrefrontalCortex_Merge	480	38.9274	23.6379	0.012608	61349.6	0.490797	4.33829	196.334	1576	1576	166.91	23.6454	21.876	33.1206	50.7154	21831.9
	MedialPrefrontalCortex_Merge	690	38.6413	20.8989	0.012608	60898.6	0.487189	8.9742	163.41	1576	1576	151.829	20.9056	24.2789	34.0635	46.0864	33424.3
	MedialPrefrontalCortex_Merge	990	25.9741	13.173	0.012608	40935.1	0.327481	3.3487	71.6646	1576	1576	68.269	13.1772	15.4505	24.4237	34.2747	41216.5
	MedialPrefrontalCortex_Merge	1290	29.345	20.5662	0.012608	46247.8	0.369982	3.67566	159.513	1576	1576	136.322	20.5727	15.9549	23.4479	36.3117	50020
	MedialPrefrontalCortex_Merge	1590	18.8337	10.1241	0.012608	29682	0.237456	4.8366	81.4432	1576	1576	66.9172	10.1273	11.5286	16.0255	23.2603	55670.2
	MedialPrefrontalCortex_Merge	1890	22.879	14.1297	0.012608	36057.4	0.288459	2.09248	146.115	1576	1576	129.228	14.1342	14.4057	20.4041	28.0186	62533.9
	MedialPrefrontalCortex_Merge	2190	29.0618	16.8344	0.012608	45801.4	0.366411	5.32365	127.713	1576	1576	119.544	16.8397	16.6316	25.8884	36.9748	71252.4
	MedialPrefrontalCortex_Merge	2490	20.9692	14.6987	0.012608	33047.4	0.264379	4.97888	117.313	1576	1576	105.596	14.7033	10.9414	16.0008	25.6934	77543.2
	MedialPrefrontalCortex_Merge	2790	18.8007	9.43448	0.012608	29629.9	0.237039	3.27898	61.5086	1576	1576	58.0678	9.43747	11.9665	16.3669	23.8191	83183.4
	MedialPrefrontalCortex_Merge	3090	15.6518	9.71145	0.012608	24667.2	0.197337	2.78229	85.6094	1576	1576	66.2575	9.71454	8.28144	13.1193	20.4396	87878.9
	MedialPrefrontalCortex_Merge	3390	22.2891	17.007	0.012608	35127.6	0.281021	2.97537	128.37	1576	1576	104.723	17.0124	10.4701	16.3248	28.8392	94565.6
	MedialPrefrontalCortex_Merge	3840	20.7942	10.5636	0.012608	32771.7	0.262173	3.23412	64.8505	1576	1576	61.3608	10.5669	12.9822	19.3845	26.9433	107042
	MedialPrefrontalCortex_Merge	4440	18.3714	9.18248	0.012608	28953.3	0.231626	4.58408	81.062	1576	1576	73.5501	9.18539	11.9116	16.357	22.4134	118065
	MedialPrefrontalCortex_Merge	5040	17.6584	8.16289	0.012608	27829.6	0.222637	3.67718	50.6832	1576	1576	49.3089	8.16548	12.0132	16.4604	21.7674	128660
	MedialPrefrontalCortex_Merge	5640	18.1366	9.7547	0.012608	28583.2	0.228666	3.68904	84.8394	1576	1576	75.808	9.7578	10.9786	15.9041	22.839	139542
	MedialPrefrontalCortex_Merge	6240	15.1136	8.28481	0.012608	23819	0.190552	2.44865	70.5242	1576	1576	59.2386	8.28744	8.97465	14.0811	19.0178	148610
	MedialPrefrontalCortex_Merge	6840	14.354	8.82988	0.012608	22621.9	0.180975	2.23218	57.6097	1576	1576	55.55	8.83268	8.04232	11.7719	18.4377	157223
	MotorCortex_Merge	5	0	0	0.065216	0	0	0	0	8152	8152	0	0	0	0	0	0
	MotorCortex_Merge	15	0	0	0.065216	0	0	0	0	8152	8152	0	0	0	0	0	0
	MotorCortex_Merge	25	0	0	0.065216	0	0	0	0	8152	8152	0	0	0	0	0	0
	MotorCortex_Merge	35	0	0	0.065216	0	0	0	0	8152	8152	0	0	0	0	0	0
	MotorCortex_Merge	45	0.437834	5.74199	0.065216	3569.22	0.028554	-3.3594e-05	196.242	8152	8152	159.894	5.74234	-1.42109e-14	-1.42109e-14	-1.42109e-14	4.37834
	MotorCortex_Merge	55	3.16512	16.1251	0.065216	25802	0.206416	-6.72061e-05	412.682	8152	8152	293.357	16.1261	-5.73122e-05	-2.84217e-14	0.045679	36.0295
	MotorCortex_Merge	65	3.65196	20.0531	0.065216	29770.8	0.238166	-7.3567e-05	464.279	8152	8152	401.587	20.0543	-6.07708e-05	-5.44493e-05	0.551906	72.5491
	MotorCortex_Merge	75	14.4885	36.2561	0.065216	118110	0.94488	-6.92373e-05	442.761	8152	8152	400.942	36.2583	0.091544	1.51936	10.5868	217.434
	MotorCortex_Merge	85	14.8383	36.0388	0.065216	120962	0.967696	-0.000106538	616.897	8152	8152	524.049	36.041	0.213651	2.09719	13.2576	365.817
	MotorCortex_Merge	95	23.174	45.3025	0.065216	188915	1.51132	-0.000103233	848.047	8152	8152	622.646	45.3053	0.727429	5.69941	24.1942	597.557
	MotorCortex_Merge	105	34.892	75.7656	0.065216	284439	2.27551	-0.000119621	907.36	8152	8152	887.726	75.7702	1.58447	9.02812	33.0105	946.477
	MotorCortex_Merge	115	25.0816	47.2419	0.065216	204466	1.63572	-0.000136266	617.822	8152	8152	529.811	47.2448	1.13564	6.68962	26.1672	1197.29
	MotorCortex_Merge	125	44.672	82.5967	0.065216	364166	2.91333	-0.000148838	862.62	8152	8152	797.964	82.6018	2.06643	12.2168	47.4588	1644.01
	MotorCortex_Merge	135	43.1002	73.9906	0.065216	351353	2.81082	-0.000205029	717.356	8152	8152	650.016	73.9952	2.91088	14.6143	46.9882	2075.02
	MotorCortex_Merge	145	41.9955	74.2312	0.065216	342347	2.73878	-0.000138544	713.803	8152	8152	703.133	74.2357	2.87067	12.4231	45.4883	2494.97
	MotorCortex_Merge	155	54.8009	88.4626	0.065216	446737	3.57389	-0.000185398	1295.81	8152	8152	1018.77	88.468	2.59408	18.1173	69.1314	3042.98
	MotorCortex_Merge	165	58.8451	98.4766	0.065216	479706	3.83765	-0.00013709	970.218	8152	8152	886.191	98.4827	3.25845	17.7857	69.8086	3631.43
	MotorCortex_Merge	175	45.4456	78.8793	0.065216	370473	2.96378	-0.00014719	924.164	8152	8152	804.024	78.8842	3.55475	14.6461	52.7921	4085.89
	MotorCortex_Merge	195	52.1484	65.4754	0.065216	425114	3.40091	0.094156	778.594	8152	8152	725.811	65.4794	11.3154	29.3043	67.4307	5650.34
	MotorCortex_Merge	225	54.9881	63.2336	0.065216	448263	3.5861	0.211426	612.41	8152	8152	548.577	63.2374	12.8954	32.6546	74.2917	7299.98
	MotorCortex_Merge	270	53.4163	50.4848	0.065216	435450	3.4836	0.159098	532.09	8152	8152	474.14	50.4879	18.9122	37.6735	70.9889	10505
	MotorCortex_Merge	360	46.9017	31.9963	0.065216	382343	3.05874	3.52572	292.329	8152	8152	276.736	31.9983	24.1857	38.8307	61.326	16133.2
	MotorCortex_Merge	480	43.5027	35.7575	0.065216	354634	2.83707	1.0038	467.248	8152	8152	440.07	35.7597	21.4058	35.1196	54.4743	21353.5
	MotorCortex_Merge	690	38.9015	18.2191	0.065216	317125	2.537	3.6317	156.665	8152	8152	145.154	18.2203	25.7541	35.2137	48.2681	33023.9
	MotorCortex_Merge	990	37.4192	19.8835	0.065216	305042	2.44033	4.41339	260.861	8152	8152	229.601	19.8847	23.5692	33.5824	46.7676	44249.7
	MotorCortex_Merge	1290	31.822	17.9486	0.065216	259413	2.0753	4.68915	145.484	8152	8152	122.623	17.9497	18.0094	28.3134	41.4809	53796.3
	MotorCortex_Merge	1590	30.8948	17.9388	0.065216	251855	2.01484	3.35708	178.468	8152	8152	172.572	17.9399	18.6041	26.9999	38.4246	63064.8
	MotorCortex_Merge	1890	30.9531	18.1944	0.065216	252330	2.01864	2.32434	187.713	8152	8152	166.699	18.1955	18.4896	26.7837	38.8303	72350.7
	MotorCortex_Merge	2190	28.8699	15.3849	0.065216	235347	1.88278	1.8401	136.299	8152	8152	123.423	15.3858	17.4842	26.0149	37.3445	81011.7
	MotorCortex_Merge	2490	26.8891	14.592	0.065216	219200	1.7536	3.38749	170.716	8152	8152	125.724	14.5929	16.1668	24.0987	34.3908	89078.4
	MotorCortex_Merge	2790	24.7714	16.7483	0.065216	201937	1.61549	1.80633	190.084	8152	8152	161.799	16.7494	13.3501	20.649	31.3197	96509.8
	MotorCortex_Merge	3090	26.9282	14.9738	0.065216	219519	1.75615	1.9505	187.94	8152	8152	143.86	14.9748	16.5216	23.9191	33.8231	104588
	MotorCortex_Merge	3390	28.1077	20.097	0.065216	229134	1.83307	1.34555	204.353	8152	8152	171.474	20.0982	14.6954	22.6075	35.528	113021
	MotorCortex_Merge	3840	23.9505	12.1575	0.065216	195244	1.56195	4.78154	108.849	8152	8152	106.754	12.1582	15.7021	20.9867	28.9036	127391
	MotorCortex_Merge	4440	25.1064	12.9363	0.065216	204668	1.63734	3.71746	119.508	8152	8152	114.027	12.9371	16.0893	22.599	30.7608	142455
	MotorCortex_Merge	5040	21.8316	12.0525	0.065216	177971	1.42377	3.18626	106.266	8152	8152	102.968	12.0532	14.1526	19.2975	25.8453	155554
	MotorCortex_Merge	5640	22.9244	13.1607	0.065216	186880	1.49504	3.32645	112.82	8152	8152	107.36	13.1616	14.0598	19.0108	28.0187	169308
	MotorCortex_Merge	6240	19.5419	11.2522	0.065216	159306	1.27445	1.68934	92.5436	8152	8152	86.9599	11.2529	11.3512	17.2331	24.8039	181033
	MotorCortex_Merge	6840	21.8923	11.3082	0.065216	178466	1.42773	2.37184	90.9168	8152	8152	87.3147	11.3089	13.58	18.9512	27.5793	194169
	OrbitofrontalCortex_Merge	5	0	0	0.037872	0	0	0	0	4734	4734	0	0	0	0	0	0
	OrbitofrontalCortex_Merge	15	0	0	0.037872	0	0	0	0	4734	4734	0	0	0	0	0	0
	OrbitofrontalCortex_Merge	25	0	0	0.037872	0	0	0	0	4734	4734	0	0	0	0	0	0
	OrbitofrontalCortex_Merge	35	0	0	0.037872	0	0	0	0	4734	4734	0	0	0	0	0	0
	OrbitofrontalCortex_Merge	45	-1.42109e-14	0	0.037872	-6.72742e-11	-5.38194e-16	-1.42109e-14	-1.42109e-14	4734	4734	-1.42109e-14	0	-1.42109e-14	-1.42109e-14	-1.42109e-14	-1.42109e-13
	OrbitofrontalCortex_Merge	55	0.239165	2.74321	0.037872	1132.21	0.009058	-6.72061e-05	79.4185	4734	4734	57.6185	2.7435	-2.84217e-14	-2.84217e-14	-2.84217e-14	2.39165
	OrbitofrontalCortex_Merge	65	1.52283	16.1868	0.037872	7209.11	0.057673	-6.55362e-05	460.691	4734	4734	328.103	16.1885	-5.85932e-05	-3.54611e-10	2.50666e-10	17.62
	OrbitofrontalCortex_Merge	75	7.57874	35.9172	0.037872	35877.8	0.287022	-6.92373e-05	695.441	4734	4734	621.6	35.921	-6.5011e-05	-5.79089e-05	0.407685	93.4075
	OrbitofrontalCortex_Merge	85	11.2287	34.5958	0.037872	53156.4	0.425252	-0.000106538	418.225	4734	4734	384.095	34.5995	-8.67131e-05	0.150022	5.90181	205.694
	OrbitofrontalCortex_Merge	95	14.6914	39.4822	0.037872	69549	0.556392	-9.6296e-05	642.08	4734	4734	538.721	39.4863	-6.5783e-05	0.768884	10.2333	352.608
	OrbitofrontalCortex_Merge	105	34.1586	72.4197	0.037872	161707	1.29365	-0.000143867	1134.54	4734	4734	926.098	72.4273	0.736677	7.37473	32.9331	694.193
	OrbitofrontalCortex_Merge	115	32.5149	75.3854	0.037872	153925	1.2314	-0.00014738	875.466	4734	4734	804.235	75.3933	0.423971	5.27209	30.8954	1019.34
	OrbitofrontalCortex_Merge	125	40.2469	91.659	0.037872	190529	1.52423	-0.000143656	1844.75	4734	4734	1220.98	91.6687	1.19111	8.29239	36.9001	1421.81
	OrbitofrontalCortex_Merge	135	52.4372	89.6235	0.037872	248238	1.9859	-0.000192334	997.912	4734	4734	868.446	89.6329	2.93128	16.0692	62.7882	1946.18
	OrbitofrontalCortex_Merge	145	53.8041	95.6012	0.037872	254709	2.03767	-0.00014073	889.7	4734	4734	837.164	95.6113	2.74763	14.8718	59.2395	2484.22
	OrbitofrontalCortex_Merge	155	37.1724	60.8694	0.037872	175974	1.40779	-0.000212755	589.763	4734	4734	510.282	60.8758	3.0407	11.973	44.3343	2855.95
	OrbitofrontalCortex_Merge	165	68.1051	92.922	0.037872	322409	2.57928	-0.000146939	903.281	4734	4734	798.108	92.9318	6.89161	31.8303	91.2922	3537
	OrbitofrontalCortex_Merge	175	40.315	77.4548	0.037872	190851	1.52681	-0.00013666	1129.85	4734	4734	827.991	77.463	1.52173	9.45695	41.7075	3940.15
	OrbitofrontalCortex_Merge	195	61.2615	70.7216	0.037872	290012	2.3201	0.197066	669.233	4734	4734	659.457	70.7291	14.5857	38.6304	81.66	5777.99
	OrbitofrontalCortex_Merge	225	60.3048	65.3375	0.037872	285483	2.28387	0.145057	564.495	4734	4734	521.687	65.3444	15.371	37.2195	82.4688	7587.14
	OrbitofrontalCortex_Merge	270	50.8191	61.6185	0.037872	240577	1.92462	0.402281	635.29	4734	4734	522.257	61.625	13.7928	29.2401	63.8896	10636.3
	OrbitofrontalCortex_Merge	360	51.5285	46.1814	0.037872	243936	1.95149	0.727845	518.377	4734	4734	436.466	46.1863	21.981	39.1991	66.0373	16819.7
	OrbitofrontalCortex_Merge	480	44.9231	35.0771	0.037872	212666	1.70133	1.68564	480.468	4734	4734	310.913	35.0808	20.7265	35.2504	59.4059	22210.5
	OrbitofrontalCortex_Merge	690	44.3909	29.13	0.037872	210146	1.68117	7.99908	268.9	4734	4734	234.671	29.1331	25.2201	36.1058	54.0658	35527.7
	OrbitofrontalCortex_Merge	990	32.9998	18.7782	0.037872	156221	1.24977	2.92304	163.509	4734	4734	156.09	18.7802	20.1663	29.7336	41.0416	45427.7
	OrbitofrontalCortex_Merge	1290	31.4207	19.6001	0.037872	148746	1.18996	3.06732	238.422	4734	4734	209.456	19.6021	18.6428	26.909	39.225	54853.9
	OrbitofrontalCortex_Merge	1590	30.7015	21.7861	0.037872	145341	1.16273	2.08018	229.375	4734	4734	186.666	21.7884	17.4111	25.3008	36.5131	64064.3
	OrbitofrontalCortex_Merge	1890	27.3421	19.2632	0.037872	129438	1.0355	0.778481	159.867	4734	4734	153.215	19.2652	13.8432	22.6094	35.9466	72267
	OrbitofrontalCortex_Merge	2190	34.3171	26.1564	0.037872	162457	1.29966	3.00593	237.906	4734	4734	203.012	26.1592	17.162	26.8722	41.8185	82562.1
	OrbitofrontalCortex_Merge	2490	28.5023	18.9093	0.037872	134930	1.07944	2.7008	130.892	4734	4734	121.885	18.9113	14.1078	23.7303	38.0808	91112.8
	OrbitofrontalCortex_Merge	2790	29.5676	23.1936	0.037872	139973	1.11978	2.65362	204.498	4734	4734	186.569	23.1961	13.5939	22.3141	37.6288	99983.1
	OrbitofrontalCortex_Merge	3090	24.9352	18.5816	0.037872	118043	0.944345	2.66262	220.175	4734	4734	186.983	18.5836	13.082	19.8275	31.3828	107464
	OrbitofrontalCortex_Merge	3390	28.8279	23.9955	0.037872	136471	1.09177	1.10988	274.07	4734	4734	254.988	23.998	13.3587	23.0138	36.5423	116112
	OrbitofrontalCortex_Merge	3840	27.8939	14.009	0.037872	132050	1.0564	3.55335	165.887	4734	4734	131.632	14.0105	18.4538	25.166	34.4665	132848
	OrbitofrontalCortex_Merge	4440	29.9154	16.8707	0.037872	141619	1.13296	3.66154	127.054	4734	4734	121.247	16.8725	18.3147	25.7592	36.3306	150798
	OrbitofrontalCortex_Merge	5040	25.8089	14.7713	0.037872	122179	0.977434	3.07956	172.88	4734	4734	142.154	14.7729	16.0751	22.5894	30.9804	166283
	OrbitofrontalCortex_Merge	5640	28.1805	17.8868	0.037872	133406	1.06725	4.02424	140.876	4734	4734	135.291	17.8887	16.2401	23.5676	35.1447	183191
	OrbitofrontalCortex_Merge	6240	25.4291	15.6173	0.037872	120381	0.96305	2.5688	150.235	4734	4734	132.466	15.6189	14.3033	21.4558	32.8116	198449
	OrbitofrontalCortex_Merge	6840	25.6847	19.119	0.037872	121591	0.972729	2.36941	169.217	4734	4734	153.525	19.121	12.3856	20.417	33.4635	213859
	ParACortex_Merge	5	0	0	0.015264	0	0	0	0	1908	1908	0	0	0	0	0	0
	ParACortex_Merge	15	0	0	0.015264	0	0	0	0	1908	1908	0	0	0	0	0	0
	ParACortex_Merge	25	0	0	0.015264	0	0	0	0	1908	1908	0	0	0	0	0	0
	ParACortex_Merge	35	0	0	0.015264	0	0	0	0	1908	1908	0	0	0	0	0	0
	ParACortex_Merge	45	3.19849	17.3718	0.015264	6102.73	0.048822	-3.70531e-05	273.563	1908	1908	207.42	17.3764	-3.35635e-05	-3.20396e-05	0.121555	31.9849
	ParACortex_Merge	55	2.94761	8.01838	0.015264	5624.05	0.044992	-6.59833e-05	102.21	1908	1908	83.1811	8.02048	0.01216	0.16447	1.70175	61.4611
	ParACortex_Merge	65	6.60648	12.6339	0.015264	12605.2	0.100841	-7.6198e-05	132.177	1908	1908	116.501	12.6372	0.188229	1.49897	7.17441	127.526
	ParACortex_Merge	75	10.5977	17.022	0.015264	20220.4	0.161763	-7.18357e-05	168.234	1908	1908	145.59	17.0265	0.779101	4.60694	12.7104	233.503
	ParACortex_Merge	85	9.96422	22.6474	0.015264	19011.7	0.152094	-0.000103001	337.693	1908	1908	215.218	22.6533	0.9373	3.235	8.32432	333.145
	ParACortex_Merge	95	37.0047	56.3491	0.015264	70605	0.56484	-0.000106726	585.607	1908	1908	473.421	56.3638	3.19729	15.221	47.2916	703.192
	ParACortex_Merge	105	12.4178	23.8949	0.015264	23693.1	0.189545	-9.65837e-05	257.732	1908	1908	243.978	23.9011	1.13757	4.38683	13.0268	827.37
	ParACortex_Merge	115	27.2077	44.6287	0.015264	51912.4	0.415299	-0.000115759	542.019	1908	1908	487.023	44.6404	4.50214	12.3479	30.5025	1099.45
	ParACortex_Merge	125	45.056	90.276	0.015264	85966.9	0.687735	0.010489	949.793	1908	1908	752.218	90.2997	2.71634	11.5886	41.3851	1550.01
	ParACortex_Merge	135	60.76	91.9426	0.015264	115930	0.927441	0.047187	858.472	1908	1908	745.534	91.9667	10.3555	27.8427	68.0602	2157.61
	ParACortex_Merge	145	48.8832	75.6428	0.015264	93269.2	0.746154	0.263157	778.119	1908	1908	707.91	75.6627	8.30915	21.7016	57.3464	2646.44
	ParACortex_Merge	155	93.3564	114.504	0.015264	178124	1.42499	0.030519	969.396	1908	1908	814.343	114.534	17.062	52.5284	123.582	3580
	ParACortex_Merge	165	45.9905	57.7366	0.015264	87749.9	0.701999	0.132016	514.961	1908	1908	439.175	57.7517	10.4004	24.4905	60.8294	4039.91
	ParACortex_Merge	175	56.6307	75.157	0.015264	108051	0.864411	0.111222	537.154	1908	1908	507.373	75.1767	7.24092	27.0047	76.2391	4606.22
	ParACortex_Merge	195	67.3399	59.693	0.015264	128484	1.02788	2.14939	620.545	1908	1908	501.753	59.7086	27.7771	52.3189	88.1213	6626.41
	ParACortex_Merge	225	60.6964	55.8944	0.015264	115809	0.92647	2.18506	460.48	1908	1908	424.969	55.909	26.2424	41.887	76.4511	8447.3
	ParACortex_Merge	270	55.1855	39.8752	0.015264	105294	0.842352	6.53696	391.716	1908	1908	294.327	39.8857	26.6242	44.2739	71.6131	11758.4
	ParACortex_Merge	360	55.9985	37.7082	0.015264	106845	0.854761	9.53646	306.962	1908	1908	285.203	37.7181	30.3433	45.6355	69.8153	18478.3
	ParACortex_Merge	480	46.0321	25.5742	0.015264	87829.2	0.702633	10.5364	172.584	1908	1908	160.271	25.5809	26.9304	39.1806	58.6521	24002.1
	ParACortex_Merge	690	34.5272	12.146	0.015264	65877.9	0.527023	10.3685	113.331	1908	1908	105.666	12.1492	26.0647	33.3475	41.4301	34360.3
	ParACortex_Merge	990	36.3343	13.1995	0.015264	69325.8	0.554606	10.0021	97.0923	1908	1908	89.7441	13.203	26.6932	34.6453	44.2191	45260.5
	ParACortex_Merge	1290	32.8485	13.5785	0.015264	62675	0.5014	8.29301	88.0174	1908	1908	85.3737	13.582	23.4855	30.0818	39.9364	55115.1
	ParACortex_Merge	1590	27.796	10.4161	0.015264	53034.8	0.424278	7.95369	100.048	1908	1908	91.1601	10.4189	19.4607	26.7961	34.2805	63453.9
	ParACortex_Merge	1890	29.5687	14.1949	0.015264	56417.1	0.451337	7.08452	129.849	1908	1908	125.539	14.1986	19.7882	27.204	35.9971	72324.5
	ParACortex_Merge	2190	27.6377	9.17057	0.015264	52732.7	0.421862	7.48776	71.5966	1908	1908	63.723	9.17298	20.9682	26.8408	33.5939	80615.8
	ParACortex_Merge	2490	21.7081	10.522	0.015264	41419.1	0.331353	4.73028	77.0602	1908	1908	71.9273	10.5247	14.0942	19.2878	26.7636	87128.3
	ParACortex_Merge	2790	23.127	10.2562	0.015264	44126.3	0.35301	5.6779	74.5051	1908	1908	71.0579	10.2588	16.1227	20.9738	27.8801	94066.4
	ParACortex_Merge	3090	25.9308	14.2592	0.015264	49475.9	0.395807	5.69625	114.053	1908	1908	101.957	14.263	15.984	22.8241	31.9979	101846
	ParACortex_Merge	3390	24.3436	12.8753	0.015264	46447.6	0.37158	6.57269	127.192	1908	1908	103.953	12.8787	15.4218	21.8058	30.3877	109149
	ParACortex_Merge	3840	26.7832	9.10689	0.015264	51102.3	0.408818	8.49817	61.553	1908	1908	58.0699	9.10927	19.7831	25.4083	32.5905	125219
	ParACortex_Merge	4440	25.5059	7.71792	0.015264	48665.3	0.389322	9.92355	53.8559	1908	1908	52.1814	7.71994	19.5625	24.8272	30.3749	140522
	ParACortex_Merge	5040	22.3873	9.2384	0.015264	42715	0.34172	6.2799	75.064	1908	1908	67.742	9.24082	15.3654	20.1299	27.7913	153954
	ParACortex_Merge	5640	24.9927	12.0752	0.015264	47686	0.381488	6.67406	93.8107	1908	1908	90.172	12.0784	17.0893	21.695	29.1177	168950
	ParACortex_Merge	6240	19.5545	6.88696	0.015264	37310	0.29848	5.92444	53.3306	1908	1908	51.5025	6.88877	14.95	18.0278	22.5618	180683
	ParACortex_Merge	6840	21.5392	7.82688	0.015264	41096.7	0.328774	6.31757	57.9767	1908	1908	52.7671	7.82893	15.6276	20.8984	26.8422	193606
	RetrosplenialCortex_Merge	5	0	0	0.03784	0	0	0	0	4730	4730	0	0	0	0	0	0
	RetrosplenialCortex_Merge	15	0	0	0.03784	0	0	0	0	4730	4730	0	0	0	0	0	0
	RetrosplenialCortex_Merge	25	0	0	0.03784	0	0	0	0	4730	4730	0	0	0	0	0	0
	RetrosplenialCortex_Merge	35	0	0	0.03784	0	0	0	0	4730	4730	0	0	0	0	0	0
	RetrosplenialCortex_Merge	45	2.38276	11.8754	0.03784	11270.5	0.090164	-3.70531e-05	245.635	4730	4730	190.465	11.8767	-3.07959e-05	-2.30181e-05	0.3466	23.8276
	RetrosplenialCortex_Merge	55	5.04522	13.3163	0.03784	23863.9	0.190911	-6.78711e-05	252.366	4730	4730	202.91	13.3177	0.04925	0.638263	4.37406	74.2798
	RetrosplenialCortex_Merge	65	12.3586	23.1812	0.03784	58456.3	0.467651	-7.6198e-05	349.671	4730	4730	251.218	23.1836	0.519158	3.29917	13.3504	197.866
	RetrosplenialCortex_Merge	75	26.2681	43.7679	0.03784	124248	0.993986	-6.80168e-05	497.605	4730	4730	417.761	43.7725	1.9543	9.3079	30.951	460.548
	RetrosplenialCortex_Merge	85	31.1988	53.9825	0.03784	147570	1.18056	-0.000100332	500.125	4730	4730	460.564	53.9882	1.93009	9.62283	34.8477	772.536
	RetrosplenialCortex_Merge	95	37.6744	66.7756	0.03784	178200	1.4256	-9.7678e-05	669.571	4730	4730	646.61	66.7826	3.41932	12.7506	40.2846	1149.28
	RetrosplenialCortex_Merge	105	49.2643	73.1908	0.03784	233020	1.86416	-9.61684e-05	888.958	4730	4730	796.326	73.1986	5.86039	22.5409	64.3001	1641.92
	RetrosplenialCortex_Merge	115	50.4809	65.6945	0.03784	238775	1.9102	0.016631	758.118	4730	4730	641.675	65.7015	8.93906	25.6378	65.5197	2146.73
	RetrosplenialCortex_Merge	125	81.2448	99.0301	0.03784	384288	3.0743	0.140038	856.445	4730	4730	787.468	99.0406	18.8514	46.4906	100.497	2959.18
	RetrosplenialCortex_Merge	135	72.7932	97.8819	0.03784	344312	2.75449	0.515223	862.905	4730	4730	803.701	97.8922	13.1985	37.2513	89.009	3687.11
	RetrosplenialCortex_Merge	145	72.9566	93.6368	0.03784	345085	2.76068	0.013455	947.554	4730	4730	881.663	93.6467	15.9976	40.4728	93.0923	4416.68
	RetrosplenialCortex_Merge	155	61.4951	97.3054	0.03784	290872	2.32698	0.013804	1278.91	4730	4730	1001.1	97.3157	8.67979	25.8562	73.2774	5031.63
	RetrosplenialCortex_Merge	165	51.0036	70.8074	0.03784	241247	1.92998	0.121494	777.069	4730	4730	694.415	70.8149	8.57188	25.0455	63.2505	5541.67
	RetrosplenialCortex_Merge	175	68.3292	93.1756	0.03784	323197	2.58558	0.015528	1107.77	4730	4730	941.305	93.1855	11.5169	35.8731	88.5228	6224.96
	RetrosplenialCortex_Merge	195	83.4286	68.0447	0.03784	394617	3.15694	0.704926	599.292	4730	4730	544.75	68.0519	36.1367	65.3552	110.129	8727.82
	RetrosplenialCortex_Merge	225	71.9761	73.6857	0.03784	340447	2.72357	3.02793	669.949	4730	4730	615.057	73.6935	25.2017	46.8597	89.561	10887.1
	RetrosplenialCortex_Merge	270	67.2129	46.7285	0.03784	317917	2.54334	7.81435	408.152	4730	4730	372.919	46.7335	35.248	53.5467	85.0484	14919.9
	RetrosplenialCortex_Merge	360	64.929	33.0277	0.03784	307114	2.45691	13.4763	307.574	4730	4730	279.204	33.0312	40.9823	58.3382	80.8157	22711.4
	RetrosplenialCortex_Merge	480	56.9524	29.8866	0.03784	269385	2.15508	8.5521	240.383	4730	4730	216.414	29.8897	34.7425	49.7766	71.6969	29545.6
	RetrosplenialCortex_Merge	690	48.4578	22.3006	0.03784	229206	1.83364	13.1061	146.384	4730	4730	141.122	22.3029	31.2929	43.0466	60.8971	44083
	RetrosplenialCortex_Merge	990	43.0783	22.2695	0.03784	203760	1.63008	11.4343	219.284	4730	4730	197.709	22.2719	27.6196	38.247	52.1479	57006.5
	RetrosplenialCortex_Merge	1290	40.2596	19.4587	0.03784	190428	1.52342	6.05354	149.668	4730	4730	132.208	19.4607	26.006	36.8203	49.9134	69084.4
	RetrosplenialCortex_Merge	1590	36.5898	19.7507	0.03784	173070	1.38456	6.97847	139.918	4730	4730	131.035	19.7528	22.9856	31.641	45.2211	80061.3
	RetrosplenialCortex_Merge	1890	32.1749	18.649	0.03784	152187	1.2175	5.5564	167.458	4730	4730	161.748	18.651	20.4227	27.6205	38.8875	89713.8
	RetrosplenialCortex_Merge	2190	31.7877	15.2884	0.03784	150356	1.20284	5.91537	121.032	4730	4730	117.198	15.29	20.7161	28.9455	39.3409	99250.1
	RetrosplenialCortex_Merge	2490	33.0266	15.333	0.03784	156216	1.24973	7.638	127.453	4730	4730	121.875	15.3346	21.9615	29.5329	40.8142	109158
	RetrosplenialCortex_Merge	2790	26.7383	13.6304	0.03784	126472	1.01178	6.76979	99.1476	4730	4730	96.539	13.6318	17.2235	23.0819	32.0405	117180
	RetrosplenialCortex_Merge	3090	30.0963	14.5508	0.03784	142356	1.13884	4.88884	161.462	4730	4730	151.128	14.5523	19.9959	28.0547	37.2703	126208
	RetrosplenialCortex_Merge	3390	30.1012	18.0426	0.03784	142379	1.13903	4.85172	156.537	4730	4730	132.495	18.0445	17.6257	25.1169	36.474	135239
	RetrosplenialCortex_Merge	3840	26.8636	13.7666	0.03784	127065	1.01652	8.10002	120.224	4730	4730	113.383	13.768	17.7885	23.3592	31.5012	151357
	RetrosplenialCortex_Merge	4440	27.8451	12.7554	0.03784	131707	1.05366	5.51934	115.108	4730	4730	109.964	12.7568	19.5926	25.8999	33.2483	168064
	RetrosplenialCortex_Merge	5040	24.2299	12.9813	0.03784	114607	0.916859	5.91958	97.0734	4730	4730	95.2656	12.9826	15.1249	21.2343	28.9477	182602
	RetrosplenialCortex_Merge	5640	26.4944	13.8981	0.03784	125319	1.00255	5.5417	141.69	4730	4730	126.87	13.8995	17.8534	23.3976	31.3083	198499
	RetrosplenialCortex_Merge	6240	25.3621	12.7664	0.03784	119963	0.959701	4.29845	121.795	4730	4730	104.688	12.7678	16.947	22.6959	30.3648	213716
	RetrosplenialCortex_Merge	6840	22.4784	12.3826	0.03784	106323	0.850583	5.29141	117.657	4730	4730	111.159	12.3839	14.2395	19.1182	26.8992	227203
	SomatosensoryCortex_Merge	5	0	0	0.1432	0	0	0	0	17900	17900	0	0	0	0	0	0
	SomatosensoryCortex_Merge	15	0	0	0.1432	0	0	0	0	17900	17900	0	0	0	0	0	0
	SomatosensoryCortex_Merge	25	0	0	0.1432	0	0	0	0	17900	17900	0	0	0	0	0	0
	SomatosensoryCortex_Merge	35	0	0	0.1432	0	0	0	0	17900	17900	0	0	0	0	0	0
	SomatosensoryCortex_Merge	45	0.750201	6.46018	0.1432	13428.6	0.107429	-3.70531e-05	269.164	17900	17900	207.234	6.46036	-2.96943e-05	-1.42109e-14	-1.42109e-14	7.50201
	SomatosensoryCortex_Merge	55	6.25542	21.5772	0.1432	111972	0.895776	-6.72061e-05	441.877	17900	17900	372.551	21.5778	-5.69094e-05	0.129746	2.29763	70.0562
	SomatosensoryCortex_Merge	65	12.6351	33.3475	0.1432	226169	1.80935	-7.3567e-05	521.368	17900	17900	484.263	33.3484	0.124683	1.37198	8.71416	196.408
	SomatosensoryCortex_Merge	75	20.247	47.4017	0.1432	362422	2.89937	-8.03284e-05	1038.7	17900	17900	924.975	47.403	0.591209	3.99219	18.573	398.878
	SomatosensoryCortex_Merge	85	21.3216	45.7733	0.1432	381656	3.05325	-0.000105066	1109.86	17900	17900	780.332	45.7746	0.900242	4.8559	19.9646	612.094
	SomatosensoryCortex_Merge	95	19.2528	37.1683	0.1432	344625	2.757	-0.000106726	558.54	17900	17900	509.362	37.1693	0.912535	5.23912	20.264	804.622
	SomatosensoryCortex_Merge	105	29.5017	62.7293	0.1432	528080	4.22464	-0.000106784	972.576	17900	17900	859.947	62.731	1.35591	6.95699	27.5555	1099.64
	SomatosensoryCortex_Merge	115	35.2543	64.508	0.1432	631052	5.04841	-0.00013724	968.146	17900	17900	912.329	64.5098	2.8274	11.1646	37.4622	1452.18
	SomatosensoryCortex_Merge	125	46.5369	71.0037	0.1432	833011	6.66409	-0.000148838	984.338	17900	17900	915.131	71.0057	5.37573	20.3626	56.9468	1917.55
	SomatosensoryCortex_Merge	135	51.0538	82.985	0.1432	913863	7.3109	-0.000190592	1510.3	17900	17900	1288.4	82.9873	6.44125	22.1129	60.9657	2428.09
	SomatosensoryCortex_Merge	145	47.3328	83.7997	0.1432	847256	6.77805	-0.000140544	1279.82	17900	17900	1105.16	83.802	4.03639	16.3438	52.9341	2901.42
	SomatosensoryCortex_Merge	155	50.1663	77.6081	0.1432	897977	7.18382	-0.000150217	956.894	17900	17900	901.09	77.6103	6.20503	21.2158	59.1321	3403.08
	SomatosensoryCortex_Merge	165	50.3611	73.2625	0.1432	901463	7.2117	-0.000126164	814.113	17900	17900	767.555	73.2646	6.53961	22.2875	63.3387	3906.69
	SomatosensoryCortex_Merge	175	44.4406	75.5013	0.1432	795487	6.3639	-0.000135696	1163.88	17900	17900	966.691	75.5034	4.54988	16.0494	50.3748	4351.1
	SomatosensoryCortex_Merge	195	68.4147	75.5017	0.1432	1.22462e+06	9.79698	0.018754	799.957	17900	17900	732.747	75.5038	20.742	42.4071	86.8917	6403.54
	SomatosensoryCortex_Merge	225	63.9139	68.1933	0.1432	1.14406e+06	9.15247	0.183544	760.231	17900	17900	668.738	68.1952	20.3301	41.7479	81.4079	8320.95
	SomatosensoryCortex_Merge	270	57.8893	51.1642	0.1432	1.03622e+06	8.28974	1.64299	654.538	17900	17900	561.861	51.1657	23.9495	42.0611	75.2798	11794.3
	SomatosensoryCortex_Merge	360	50.7139	34.8435	0.1432	907778	7.26222	3.26698	378.298	17900	17900	364.597	34.8445	27.3279	41.7688	64.2027	17880
	SomatosensoryCortex_Merge	480	43.4441	29.7471	0.1432	777650	6.2212	4.36553	330.834	17900	17900	297.649	29.7479	23.8577	35.7473	54.2709	23093.3
	SomatosensoryCortex_Merge	690	44.5831	18.1987	0.1432	798037	6.3843	9.91717	193.056	17900	17900	165.008	18.1992	31.5581	41.4636	54.6747	36468.2
	SomatosensoryCortex_Merge	990	40.6163	17.2697	0.1432	727032	5.81626	7.30758	135.016	17900	17900	132.016	17.2701	27.7858	37.5789	50.0455	48653.1
	SomatosensoryCortex_Merge	1290	32.9944	14.6521	0.1432	590600	4.7248	4.59066	182.147	17900	17900	144.676	14.6525	22.5979	30.4746	40.7682	58551.4
	SomatosensoryCortex_Merge	1590	33.8181	15.4394	0.1432	605344	4.84275	4.54166	137.287	17900	17900	129.515	15.4398	22.4765	31.1141	42.5342	68696.8
	SomatosensoryCortex_Merge	1890	31.3689	17.0743	0.1432	561504	4.49203	4.10579	200.117	17900	17900	181.409	17.0747	19.6302	27.9341	38.967	78107.5
	SomatosensoryCortex_Merge	2190	30.1077	14.9597	0.1432	538928	4.31142	3.21094	140.506	17900	17900	128.798	14.9601	19.8686	27.1396	36.8294	87139.8
	SomatosensoryCortex_Merge	2490	28.5931	15.7559	0.1432	511817	4.09453	2.35948	176.918	17900	17900	168.254	15.7564	17.5911	25.4054	35.7807	95717.8
	SomatosensoryCortex_Merge	2790	27.1012	15.123	0.1432	485111	3.88089	3.18001	143.424	17900	17900	130.555	15.1234	16.7085	23.9724	33.5551	103848
	SomatosensoryCortex_Merge	3090	26.0315	14.4461	0.1432	465964	3.72771	2.77405	178.306	17900	17900	154.093	14.4465	16.2257	23.0732	32.0797	111658
	SomatosensoryCortex_Merge	3390	27.5558	15.6886	0.1432	493249	3.94599	2.67246	237.094	17900	17900	177.1	15.689	16.8079	24.2602	33.9468	119924
	SomatosensoryCortex_Merge	3840	26.0817	11.193	0.1432	466863	3.7349	4.24537	107.908	17900	17900	102.653	11.1934	18.406	24.1751	31.307	135573
	SomatosensoryCortex_Merge	4440	25.3847	10.8127	0.1432	454386	3.63509	2.8699	103.292	17900	17900	98.798	10.813	17.993	23.479	30.1861	150804
	SomatosensoryCortex_Merge	5040	24.7961	10.6924	0.1432	443851	3.55081	4.41071	130.918	17900	17900	108.293	10.6927	17.1685	23.0616	30.4755	165682
	SomatosensoryCortex_Merge	5640	23.548	11.748	0.1432	421510	3.37208	3.44175	165.746	17900	17900	138.291	11.7483	15.4551	20.8759	29.0327	179811
	SomatosensoryCortex_Merge	6240	24.1133	12.5432	0.1432	431628	3.45303	1.74794	164.243	17900	17900	159.74	12.5436	16.3768	21.3771	28.5679	194279
	SomatosensoryCortex_Merge	6840	24.6961	12.358	0.1432	442060	3.53648	3.40477	110.41	17900	17900	101.12	12.3584	15.6461	22.2658	31.1206	209096
	VisualCortex_Merge	5	0	0	0.072272	0	0	0	0	9034	9034	0	0	0	0	0	0
	VisualCortex_Merge	15	0	0	0.072272	0	0	0	0	9034	9034	0	0	0	0	0	0
	VisualCortex_Merge	25	0	0	0.072272	0	0	0	0	9034	9034	0	0	0	0	0	0
	VisualCortex_Merge	35	0	0	0.072272	0	0	0	0	9034	9034	0	0	0	0	0	0
	VisualCortex_Merge	45	3.19177	13.8935	0.072272	28834.5	0.230676	-3.70531e-05	344.678	9034	9034	267.669	13.8942	-3.00179e-05	0.022461	0.720438	31.9178
	VisualCortex_Merge	55	7.09592	17.6448	0.072272	64104.6	0.512837	-6.78711e-05	322.239	9034	9034	294.612	17.6458	0.0877	0.923632	5.97424	102.877
	VisualCortex_Merge	65	15.0309	32.053	0.072272	135789	1.08631	-7.6198e-05	517.888	9034	9034	419.336	32.0548	0.484701	2.72556	14.2741	253.186
	VisualCortex_Merge	75	22.7413	45.7983	0.072272	205445	1.64356	-6.80168e-05	665.588	9034	9034	573.775	45.8009	1.716	7.09222	22.8299	480.599
	VisualCortex_Merge	85	23.1257	47.8765	0.072272	208918	1.67134	-0.000100332	820.353	9034	9034	671.715	47.8792	1.99508	6.76746	22.3802	711.857
	VisualCortex_Merge	95	27.7005	50.3172	0.072272	250247	2.00197	-9.56114e-05	801.151	9034	9034	628.347	50.32	2.76443	10.1492	29.773	988.862
	VisualCortex_Merge	105	36.6411	61.9515	0.072272	331016	2.64812	-9.61684e-05	748.946	9034	9034	678.018	61.9549	3.58146	13.4792	42.385	1355.27
	VisualCortex_Merge	115	40.679	59.5667	0.072272	367494	2.93995	0.008125	772.833	9034	9034	657.549	59.57	6.70241	19.4294	49.4348	1762.06
	VisualCortex_Merge	125	47.3377	73.1442	0.072272	427648	3.42119	0.011326	980.803	9034	9034	874.09	73.1482	8.31912	23.3862	55.8291	2235.44
	VisualCortex_Merge	135	59.7331	82.2658	0.072272	539629	4.31703	0.097898	817.371	9034	9034	778.597	82.2703	11.0545	28.6059	73.5993	2832.77
	VisualCortex_Merge	145	48.4323	62.7788	0.072272	437538	3.5003	-0.000128236	697.219	9034	9034	576.698	62.7822	10.4178	27.1676	60.1186	3317.09
	VisualCortex_Merge	155	55.0224	76.8059	0.072272	497072	3.97658	-0.00020797	857.355	9034	9034	775.188	76.8102	10.2417	26.9214	66.0182	3867.32
	VisualCortex_Merge	165	60.3378	78.1343	0.072272	545092	4.36073	0.165329	899.312	9034	9034	826.471	78.1386	10.9487	32.9383	78.6413	4470.7
	VisualCortex_Merge	175	53.3164	72.8837	0.072272	481660	3.85328	0.015558	738.957	9034	9034	649.569	72.8877	8.64097	25.8082	64.5968	5003.86
	VisualCortex_Merge	195	63.7073	53.2357	0.072272	575532	4.60425	1.5565	511.75	9034	9034	464.565	53.2387	26.611	48.5642	83.5909	6915.08
	VisualCortex_Merge	225	68.5696	67.8328	0.072272	619458	4.95566	2.80651	815.926	9034	9034	758.774	67.8366	27.5675	49.2904	84.4773	8972.17
	VisualCortex_Merge	270	63.616	42.2301	0.072272	574707	4.59766	4.9677	387.604	9034	9034	323.478	42.2325	32.7888	52.6711	83.0637	12789.1
	VisualCortex_Merge	360	55.3183	27.8232	0.072272	499746	3.99797	8.65944	250.245	9034	9034	210.25	27.8248	35.0383	50.0395	69.2647	19427.3
	VisualCortex_Merge	480	45.2548	22.891	0.072272	408832	3.27066	5.42403	207.891	9034	9034	185.695	22.8923	29.3916	41.2276	56.3614	24857.9
	VisualCortex_Merge	690	43.4717	15.2953	0.072272	392723	3.14179	10.315	159.156	9034	9034	146.909	15.2962	33.1444	41.2204	50.8258	37899.4
	VisualCortex_Merge	990	38.394	14.9406	0.072272	346851	2.77481	8.5024	118.127	9034	9034	111.787	14.9414	28.0035	36.0749	46.4124	49417.6
	VisualCortex_Merge	1290	34.1985	12.1274	0.072272	308949	2.47159	7.68132	113.96	9034	9034	104.411	12.1281	25.2974	32.6955	41.4404	59677.2
	VisualCortex_Merge	1590	34.1552	12.5158	0.072272	308558	2.46847	8.6867	115.353	9034	9034	107.046	12.5165	25.2494	32.0234	40.8578	69923.7
	VisualCortex_Merge	1890	32.0024	12.6755	0.072272	289110	2.31288	7.16712	112.456	9034	9034	102.982	12.6762	22.9224	29.8549	39.1756	79524.5
	VisualCortex_Merge	2190	33.9237	13.9739	0.072272	306467	2.45174	7.1518	113.297	9034	9034	104.922	13.9747	23.4547	31.8567	42.3093	89701.6
	VisualCortex_Merge	2490	30.9838	13.2499	0.072272	279908	2.23926	7.10559	118.815	9034	9034	108.533	13.2506	22.0086	28.6008	37.0023	98996.7
	VisualCortex_Merge	2790	32.9414	12.2563	0.072272	297593	2.38074	5.90888	96.0063	9034	9034	90.7512	12.257	24.1708	31.1897	40.3382	108879
	VisualCortex_Merge	3090	31.6927	14.2142	0.072272	286312	2.29049	5.06594	132.518	9034	9034	124.881	14.215	21.4056	29.2722	39.0981	118387
	VisualCortex_Merge	3390	28.3075	12.5522	0.072272	255730	2.04584	4.44101	116.051	9034	9034	111.2	12.5528	19.5155	26.0808	34.2032	126879
	VisualCortex_Merge	3840	29.2875	9.59494	0.072272	264584	2.11667	9.59444	75.4792	9034	9034	71.2675	9.59548	22.2887	27.8022	34.9043	144452
	VisualCortex_Merge	4440	28.7642	9.96265	0.072272	259856	2.07885	7.43872	85.5102	9034	9034	76.8208	9.9632	21.4712	27.7131	34.6848	161710
	VisualCortex_Merge	5040	25.8147	9.62077	0.072272	233210	1.86568	6.93956	78.5132	9034	9034	72.2013	9.6213	18.7214	24.7889	31.7007	177199
	VisualCortex_Merge	5640	27.7263	10.6756	0.072272	250480	2.00384	6.98632	107.148	9034	9034	98.5383	10.6762	19.7769	25.8286	34.1196	193835
	VisualCortex_Merge	6240	24.974	10.415	0.072272	225615	1.80492	4.33626	87.0932	9034	9034	81.1642	10.4155	17.1919	23.8639	31.3663	208819
	VisualCortex_Merge	6840	26.9418	11.3813	0.072272	243393	1.94714	6.97104	97.7298	9034	9034	88.2095	11.382	18.8027	24.8785	32.2732	224984
	HippocampusAnterior_Merge	5	0	0	0.050128	0	0	0	0	6266	6266	0	0	0	0	0	0
	HippocampusAnterior_Merge	15	0	0	0.050128	0	0	0	0	6266	6266	0	0	0	0	0	0
	HippocampusAnterior_Merge	25	0	0	0.050128	0	0	0	0	6266	6266	0	0	0	0	0	0
	HippocampusAnterior_Merge	35	0	0	0.050128	0	0	0	0	6266	6266	0	0	0	0	0	0
	HippocampusAnterior_Merge	45	3.0052	10.8335	0.050128	18830.6	0.150645	-3.70531e-05	174.493	6266	6266	160.691	10.8344	-3.07959e-05	0.009938	0.722603	30.052
	HippocampusAnterior_Merge	55	6.64776	18.7299	0.050128	41654.9	0.333239	-6.78711e-05	311.676	6266	6266	275.527	18.7314	0.058825	0.663084	4.45519	96.5296
	HippocampusAnterior_Merge	65	20.6572	42.7472	0.050128	129438	1.0355	-7.6198e-05	532.339	6266	6266	467.075	42.7506	0.510184	4.2387	19.8092	303.102
	HippocampusAnterior_Merge	75	14.9628	26.9326	0.050128	93756.6	0.750053	-8.03284e-05	267.46	6266	6266	252.96	26.9348	0.884744	4.27239	16.2625	452.729
	HippocampusAnterior_Merge	85	25.464	48.8439	0.050128	159557	1.27646	-9.90182e-05	567.572	6266	6266	506.433	48.8478	1.15329	6.27882	26.0559	707.369
	HippocampusAnterior_Merge	95	25.8967	42.4645	0.050128	162269	1.29815	-0.000104127	521.473	6266	6266	453.611	42.4679	2.71768	9.60067	30.6838	966.336
	HippocampusAnterior_Merge	105	31.0447	51.0398	0.050128	194526	1.55621	-0.000102874	656.497	6266	6266	544.829	51.0439	3.74962	12.3185	35.4626	1276.78
	HippocampusAnterior_Merge	115	38.69	57.4999	0.050128	242431	1.93945	0.010598	629.867	6266	6266	565.219	57.5045	6.15029	17.8174	46.4115	1663.68
	HippocampusAnterior_Merge	125	59.1374	82.2919	0.050128	370555	2.96444	0.029339	998.629	6266	6266	911.784	82.2985	9.93387	28.6478	75.7942	2255.06
	HippocampusAnterior_Merge	135	69.0465	109.735	0.050128	432645	3.46116	0.094572	1347.51	6266	6266	1079.44	109.744	8.2953	26.4154	78.3787	2945.52
	HippocampusAnterior_Merge	145	78.2131	100.07	0.050128	490083	3.92066	0.011492	895.063	6266	6266	823.727	100.078	15.5694	43.8098	101.922	3727.65
	HippocampusAnterior_Merge	155	58.2743	91.6441	0.050128	365147	2.92117	0.041738	1160.47	6266	6266	1057.71	91.6514	11.0682	28.4195	65.8133	4310.4
	HippocampusAnterior_Merge	165	60.2149	84.8866	0.050128	377306	3.01845	0.065183	1211.44	6266	6266	944.061	84.8934	9.83156	31.4115	74.2013	4912.54
	HippocampusAnterior_Merge	175	60.3912	103.481	0.050128	378411	3.02729	0.127179	1236.92	6266	6266	1154.62	103.489	8.8903	24.8437	67.5872	5516.46
	HippocampusAnterior_Merge	195	55.1279	43.8764	0.050128	345431	2.76345	1.90267	482.815	6266	6266	429.814	43.8799	26.877	42.9097	69.6193	7170.29
	HippocampusAnterior_Merge	225	66.078	62.4925	0.050128	414044	3.31236	0.820472	837.45	6266	6266	726.186	62.4975	28.4291	49.3889	81.6055	9152.63
	HippocampusAnterior_Merge	270	58.9344	47.2334	0.050128	369283	2.95426	1.0751	449.138	6266	6266	418.749	47.2372	28.2235	45.9444	74.774	12688.7
	HippocampusAnterior_Merge	360	55.7513	32.5157	0.050128	349338	2.7947	8.64581	366.805	6266	6266	290.389	32.5183	32.8668	48.9415	70.3026	19378.9
	HippocampusAnterior_Merge	480	42.6076	25.7547	0.050128	266979	2.13583	3.33868	191.184	6266	6266	173.111	25.7568	23.9343	36.4892	54.985	24491.8
	HippocampusAnterior_Merge	690	41.6828	14.4827	0.050128	261185	2.08948	9.70077	120.95	6266	6266	117.267	14.4838	31.639	39.7949	49.6624	36996.6
	HippocampusAnterior_Merge	990	37.1366	13.0107	0.050128	232698	1.86158	10.5411	120.006	6266	6266	115.055	13.0118	27.9321	35.4577	44.1175	48137.6
	HippocampusAnterior_Merge	1290	33.2023	12.5469	0.050128	208045	1.66436	10.2065	106.297	6266	6266	98.6858	12.5479	24.4488	30.6988	39.4627	58098.3
	HippocampusAnterior_Merge	1590	31.6163	12.331	0.050128	198108	1.58486	8.26333	97.9906	6266	6266	89.9098	12.332	23.2203	29.4	37.2682	67583.2
	HippocampusAnterior_Merge	1890	27.7432	12.5103	0.050128	173839	1.39071	5.55233	100.42	6266	6266	92.4713	12.5113	18.7408	25.5578	34.4874	75906.1
	HippocampusAnterior_Merge	2190	29.7739	12.2703	0.050128	186563	1.49251	6.76432	113.242	6266	6266	103.76	12.2713	20.996	28.1474	36.2451	84838.3
	HippocampusAnterior_Merge	2490	25.2936	11.8849	0.050128	158489	1.26791	4.42431	85.562	6266	6266	82.9547	11.8859	16.4588	23.1622	32.0479	92426.4
	HippocampusAnterior_Merge	2790	26.0829	12.7542	0.050128	163435	1.30748	4.91629	112.339	6266	6266	106.064	12.7552	17.315	23.2706	32.0246	100251
	HippocampusAnterior_Merge	3090	21.4728	8.61444	0.050128	134548	1.07639	5.16678	69.664	6266	6266	67.1692	8.61513	15.4804	19.731	25.6041	106693
	HippocampusAnterior_Merge	3390	22.1858	10.8257	0.050128	139016	1.11213	4.0604	107.779	6266	6266	102.314	10.8266	15.0843	19.8748	26.5902	113349
	HippocampusAnterior_Merge	3840	22.883	8.23031	0.050128	143385	1.14708	6.75223	64.7682	6266	6266	61.918	8.23097	17.1689	21.5672	27.1289	127079
	HippocampusAnterior_Merge	4440	21.0133	7.30841	0.050128	131669	1.05335	5.29766	79.2892	6266	6266	70.2973	7.309	15.698	19.8793	25.5019	139687
	HippocampusAnterior_Merge	5040	22.2445	8.47866	0.050128	139384	1.11507	5.92628	72.2594	6266	6266	68.7108	8.47934	16.4729	20.6961	26.3759	153033
	HippocampusAnterior_Merge	5640	21.7443	8.3314	0.050128	136250	1.09	5.4455	76.6899	6266	6266	68.3573	8.33207	16.3087	20.4557	25.5284	166080
	HippocampusAnterior_Merge	6240	19.5262	7.95068	0.050128	122351	0.978807	5.32561	56.5237	6266	6266	55.7877	7.95132	13.7134	18.0924	23.7565	177796
	HippocampusAnterior_Merge	6840	19.6796	8.13518	0.050128	123312	0.986498	3.98864	66.6712	6266	6266	62.9957	8.13583	13.62	17.8577	24.0513	189603
	HippocampusPosterior_Merge	5	0	0	0.019568	0	0	0	0	2446	2446	0	0	0	0	0	0
	HippocampusPosterior_Merge	15	0	0	0.019568	0	0	0	0	2446	2446	0	0	0	0	0	0
	HippocampusPosterior_Merge	25	0	0	0.019568	0	0	0	0	2446	2446	0	0	0	0	0	0
	HippocampusPosterior_Merge	35	0	0	0.019568	0	0	0	0	2446	2446	0	0	0	0	0	0
	HippocampusPosterior_Merge	45	2.62899	7.20623	0.019568	6430.51	0.051444	-3.70531e-05	83.9033	2446	2446	69.817	7.2077	-3.00179e-05	0.049902	1.3312	26.2899
	HippocampusPosterior_Merge	55	7.97132	20.7724	0.019568	19497.8	0.155983	-6.72755e-05	260.246	2446	2446	225.547	20.7767	0.183466	1.31077	6.07418	106.003
	HippocampusPosterior_Merge	65	8.71695	17.7961	0.019568	21321.6	0.170573	-6.97244e-05	203.651	2446	2446	174.349	17.7997	0.391646	2.27428	9.15557	193.173
	HippocampusPosterior_Merge	75	11.6414	19.6609	0.019568	28474.9	0.227799	-7.18357e-05	207.34	2446	2446	174.053	19.6649	0.679139	3.87724	13.8814	309.587
	HippocampusPosterior_Merge	85	22.8105	40.6208	0.019568	55794.4	0.446356	-9.23071e-05	430.457	2446	2446	323.698	40.6291	1.6726	6.88991	22.8062	537.692
	HippocampusPosterior_Merge	95	37.6147	61.255	0.019568	92005.4	0.736044	-9.7678e-05	574.988	2446	2446	529.884	61.2676	4.6543	14.7149	41.6357	913.838
	HippocampusPosterior_Merge	105	40.2793	73.8264	0.019568	98523.1	0.788185	0.023011	787.646	2446	2446	671.449	73.8415	4.5067	15.0473	39.0559	1316.63
	HippocampusPosterior_Merge	115	37.5839	53.7539	0.019568	91930.2	0.735442	0.072523	485.453	2446	2446	447.571	53.7649	6.45782	17.4845	46.2676	1692.47
	HippocampusPosterior_Merge	125	37.056	46.7887	0.019568	90638.9	0.725111	0.075188	494.738	2446	2446	416.463	46.7983	8.19255	19.5958	47.7766	2063.03
	HippocampusPosterior_Merge	135	87.731	111.938	0.019568	214590	1.71672	0.126161	932.555	2446	2446	896.259	111.961	16.276	47.0309	111.534	2940.34
	HippocampusPosterior_Merge	145	34.9313	40.6095	0.019568	85442	0.683536	0.472197	505.479	2446	2446	430.227	40.6178	9.95403	21.8133	45.1411	3289.65
	HippocampusPosterior_Merge	155	66.304	88.3466	0.019568	162180	1.29744	0.356251	775.695	2446	2446	741.599	88.3647	13.113	38.3747	81.0306	3952.69
	HippocampusPosterior_Merge	165	37.5371	51.3452	0.019568	91815.7	0.734526	0.107371	485.022	2446	2446	421.051	51.3557	8.3003	20.1717	45.3987	4328.06
	HippocampusPosterior_Merge	175	53.3834	71.5766	0.019568	130576	1.04461	0.113033	1029.79	2446	2446	659.041	71.5913	9.60692	24.1601	70.0574	4861.9
	HippocampusPosterior_Merge	195	69.0508	58.5414	0.019568	168898	1.35119	3.58221	581.835	2446	2446	464.71	58.5534	27.234	50.5843	94.5372	6933.42
	HippocampusPosterior_Merge	225	51.385	42.3413	0.019568	125688	1.0055	1.61928	439.01	2446	2446	329.893	42.3499	21.7218	37.2751	69.8536	8474.97
	HippocampusPosterior_Merge	270	77.4354	52.296	0.019568	189407	1.51526	4.99081	397.239	2446	2446	357.013	52.3067	38.1268	65.0443	103.44	13121.1
	HippocampusPosterior_Merge	360	60.0066	27.9537	0.019568	146776	1.17421	7.7894	214.467	2446	2446	191.171	27.9594	39.5896	55.986	74.9504	20321.9
	HippocampusPosterior_Merge	480	43.3918	23.2117	0.019568	106136	0.849091	9.08337	169.687	2446	2446	163.818	23.2164	27.7545	37.5597	53.308	25528.9
	HippocampusPosterior_Merge	690	37.6101	14.3837	0.019568	91994.3	0.735954	11.5312	97.8158	2446	2446	92.3852	14.3866	26.5397	35.6541	45.9245	36811.9
	HippocampusPosterior_Merge	990	33.9387	12.2349	0.019568	83014.1	0.664113	8.81181	104.093	2446	2446	97.4972	12.2374	25.5028	32.7536	40.8116	46993.6
	HippocampusPosterior_Merge	1290	31.7943	12.5778	0.019568	77768.9	0.622151	9.79876	93.5578	2446	2446	86.4288	12.5804	22.0471	28.9473	38.3012	56531.8
	HippocampusPosterior_Merge	1590	31.374	12.149	0.019568	76740.7	0.613926	8.71917	88.463	2446	2446	83.49	12.1515	23.2464	29.1844	37.5129	65944
	HippocampusPosterior_Merge	1890	33.4483	13.6677	0.019568	81814.7	0.654517	8.62768	86.3738	2446	2446	81.8045	13.6705	23.1476	30.8886	42.5842	75978.5
	HippocampusPosterior_Merge	2190	28.4804	12.7729	0.019568	69663	0.557304	7.08822	87.1067	2446	2446	82.9104	12.7755	19.2292	26.042	35.037	84522.7
	HippocampusPosterior_Merge	2490	31.9147	13.6789	0.019568	78063.3	0.624507	5.98064	94.0635	2446	2446	91.8321	13.6817	21.2515	29.7621	40.4274	94097.1
	HippocampusPosterior_Merge	2790	29.1563	11.3048	0.019568	71316.3	0.570531	6.1523	81.6841	2446	2446	77.6717	11.3072	20.8081	27.347	34.9331	102844
	HippocampusPosterior_Merge	3090	25.4338	9.19752	0.019568	62211.1	0.497689	8.14436	71.0422	2446	2446	66.398	9.1994	18.5967	23.9514	30.2729	110474
	HippocampusPosterior_Merge	3390	24.847	10.7043	0.019568	60775.8	0.486207	4.6845	72.8531	2446	2446	71.2616	10.7065	17.408	22.5024	29.4566	117928
	HippocampusPosterior_Merge	3840	26.0528	9.53093	0.019568	63725.2	0.509802	10.8788	85.5164	2446	2446	77.5529	9.53288	19.8498	23.3644	30.134	133560
	HippocampusPosterior_Merge	4440	24.5043	8.45676	0.019568	59937.5	0.4795	7.1281	70.5771	2446	2446	67.3327	8.45849	18.6636	22.9471	28.6122	148262
	HippocampusPosterior_Merge	5040	22.0641	7.17408	0.019568	53968.9	0.431751	6.23052	56.0077	2446	2446	50.8277	7.17554	17.2875	21.581	26.1582	161501
	HippocampusPosterior_Merge	5640	26.1823	8.85737	0.019568	64041.8	0.512335	7.08311	77.7402	2446	2446	66.5462	8.85918	20.0914	25.642	31.4926	177210
	HippocampusPosterior_Merge	6240	23.9711	7.49622	0.019568	58633.3	0.469067	8.58022	54.7636	2446	2446	51.8596	7.49775	18.3346	22.5652	28.6013	191593
	HippocampusPosterior_Merge	6840	22.3184	10.746	0.019568	54590.8	0.436726	6.36002	87.657	2446	2446	84.349	10.7482	14.9577	20.1166	26.8599	204984
	Hypothalamus_Merge	5	0	0	0.036704	0	0	0	0	4588	4588	0	0	0	0	0	0
	Hypothalamus_Merge	15	0	0	0.036704	0	0	0	0	4588	4588	0	0	0	0	0	0
	Hypothalamus_Merge	25	0	0	0.036704	0	0	0	0	4588	4588	0	0	0	0	0	0
	Hypothalamus_Merge	35	0	0	0.036704	0	0	0	0	4588	4588	0	0	0	0	0	0
	Hypothalamus_Merge	45	4.05558	18.5457	0.036704	18607	0.148856	-3.70531e-05	329.267	4588	4588	264.277	18.5477	-3.09486e-05	-2.30181e-05	0.079671	40.5558
	Hypothalamus_Merge	55	6.92737	21.3668	0.036704	31782.8	0.254262	-6.61639e-05	438.66	4588	4588	339.446	21.3691	0.040394	0.558457	4.18436	109.829
	Hypothalamus_Merge	65	13.894	26.9719	0.036704	63745.5	0.509964	-7.3567e-05	280.771	4588	4588	254.436	26.9748	0.368104	3.1695	14.4262	248.769
	Hypothalamus_Merge	75	19.7584	42.4901	0.036704	90651.4	0.725211	-8.03284e-05	444.803	4588	4588	401.221	42.4947	0.817279	4.41037	18.2348	446.353
	Hypothalamus_Merge	85	16.0344	31.3413	0.036704	73565.8	0.588527	-0.000101611	417.353	4588	4588	340.836	31.3447	1.25867	4.99281	15.0767	606.697
	Hypothalamus_Merge	95	20.6625	39.8168	0.036704	94799.4	0.758395	-0.000100805	553.254	4588	4588	456.584	39.8211	1.56138	6.18809	21.2613	813.321
	Hypothalamus_Merge	105	30.7675	54.9241	0.036704	141161	1.12929	-0.000100988	572.911	4588	4588	537.901	54.9301	2.08832	9.91825	35.7503	1121
	Hypothalamus_Merge	115	29.8062	42.47	0.036704	136751	1.09401	0.008134	426.493	4588	4588	391.669	42.4746	4.8463	13.8584	37.2825	1419.06
	Hypothalamus_Merge	125	40.8143	62.1236	0.036704	187256	1.49805	-0.000136428	1027.77	4588	4588	740.494	62.1304	6.46869	20.0182	50.4237	1827.2
	Hypothalamus_Merge	135	23.9923	36.8341	0.036704	110077	0.880612	-0.000211608	428.366	4588	4588	378.936	36.8381	3.16305	10.2943	29.6561	2067.12
	Hypothalamus_Merge	145	50.1269	89.6028	0.036704	229982	1.83986	-0.00013676	1296.04	4588	4588	1076.23	89.6126	6.14497	17.5398	53.3573	2568.39
	Hypothalamus_Merge	155	38.6288	53.2041	0.036704	177229	1.41783	-0.000139333	496.318	4588	4588	458.239	53.2099	4.44618	17.2304	52.046	2954.68
	Hypothalamus_Merge	165	70.6787	90.7922	0.036704	324274	2.59419	0.143907	892.318	4588	4588	770.055	90.8021	15.5617	39.0018	86.6789	3661.47
	Hypothalamus_Merge	175	51.0226	70.8562	0.036704	234092	1.87274	0.132129	663.167	4588	4588	595.012	70.8639	9.18971	23.7831	62.0343	4171.69
	Hypothalamus_Merge	195	71.7131	64.9531	0.036704	329020	2.63216	3.17251	489.108	4588	4588	449.99	64.9602	23.6563	51.8935	99.9213	6323.09
	Hypothalamus_Merge	225	53.738	59.9139	0.036704	246550	1.9724	1.55965	876.842	4588	4588	668.278	59.9204	19.548	35.9086	65.5768	7935.23
	Hypothalamus_Merge	270	63.5472	50.2191	0.036704	291555	2.33244	3.14271	426.769	4588	4588	381.545	50.2245	28.8087	49.1054	81.1312	11748.1
	Hypothalamus_Merge	360	52.1851	28.2299	0.036704	239425	1.9154	4.15646	220.158	4588	4588	202.516	28.233	32.4053	45.7388	65.8111	18010.3
	Hypothalamus_Merge	480	51.4471	25.4169	0.036704	236039	1.88831	8.95744	195.026	4588	4588	191.568	25.4197	34.325	46.4802	62.2153	24183.9
	Hypothalamus_Merge	690	43.0366	17.6713	0.036704	197452	1.57962	13.7203	165.432	4588	4588	149.865	17.6732	30.6539	39.7847	50.6287	37094.9
	Hypothalamus_Merge	990	36.9581	14.4542	0.036704	169564	1.35651	12.902	105.431	4588	4588	102.812	14.4557	26.5057	33.9199	44.2368	48182.3
	Hypothalamus_Merge	1290	34.7231	12.7215	0.036704	159310	1.27448	9.69908	103.307	4588	4588	97.0539	12.7229	25.8587	32.723	41.7563	58599.3
	Hypothalamus_Merge	1590	35.4508	12.5015	0.036704	162648	1.30119	11.7726	107.097	4588	4588	100.91	12.5028	26.3099	33.2917	42.268	69234.5
	Hypothalamus_Merge	1890	36.0441	16.7851	0.036704	165371	1.32296	7.12116	115.197	4588	4588	112.683	16.7869	23.5613	32.5195	45.2983	80047.8
	Hypothalamus_Merge	2190	31.9292	13.325	0.036704	146491	1.17193	7.00484	132.978	4588	4588	112.614	13.3265	22.6384	29.8725	38.5244	89626.5
	Hypothalamus_Merge	2490	29.6132	12.5765	0.036704	135865	1.08692	5.22409	105.338	4588	4588	100.893	12.5778	20.8325	27.4687	36.2486	98510.5
	Hypothalamus_Merge	2790	29.7212	14.0964	0.036704	136361	1.09089	6.75378	120.371	4588	4588	112.495	14.0979	19.5276	26.778	36.5176	107427
	Hypothalamus_Merge	3090	32.6681	15.4914	0.036704	149881	1.19905	8.44388	134.438	4588	4588	124.707	15.4931	21.3716	29.4431	40.4312	117227
	Hypothalamus_Merge	3390	28.3615	13.7341	0.036704	130122	1.04098	4.48765	109.283	4588	4588	105.29	13.7356	18.6731	25.6355	35.2518	125736
	Hypothalamus_Merge	3840	32.4823	13.2201	0.036704	149029	1.19223	9.56248	99.1511	4588	4588	97.6212	13.2216	23.0164	29.6786	38.6107	145225
	Hypothalamus_Merge	4440	29.8084	13.1173	0.036704	136761	1.09409	8.38937	132.889	4588	4588	121.81	13.1187	21.1331	27.2385	35.9242	163110
	Hypothalamus_Merge	5040	31.3175	13.2863	0.036704	143685	1.14948	4.68466	90.0575	4588	4588	87.676	13.2878	22.2134	29.4857	38.2404	181901
	Hypothalamus_Merge	5640	30.4524	15.695	0.036704	139715	1.11772	7.6772	131.663	4588	4588	126.91	15.6967	19.9519	26.1669	36.2362	200172
	Hypothalamus_Merge	6240	29.1211	13.548	0.036704	133608	1.06886	5.17906	143.304	4588	4588	124.984	13.5495	20.0532	26.9802	35.601	217645
	Hypothalamus_Merge	6840	28.5237	16.803	0.036704	130867	1.04693	4.87515	188.741	4588	4588	169.564	16.8048	17.8017	23.9853	33.7004	234759
	Olfactory_Merge	5	0	0	0.028016	0	0	0	0	3502	3502	0	0	0	0	0	0
	Olfactory_Merge	15	0	0	0.028016	0	0	0	0	3502	3502	0	0	0	0	0	0
	Olfactory_Merge	25	0	0	0.028016	0	0	0	0	3502	3502	0	0	0	0	0	0
	Olfactory_Merge	35	0	0	0.028016	0	0	0	0	3502	3502	0	0	0	0	0	0
	Olfactory_Merge	45	-1.42109e-14	0	0.028016	-4.97664e-11	-3.98131e-16	-1.42109e-14	-1.42109e-14	3502	3502	-1.42109e-14	0	-1.42109e-14	-1.42109e-14	-1.42109e-14	-1.42109e-13
	Olfactory_Merge	55	1.61637	9.6658	0.028016	5660.53	0.045284	-6.72061e-05	252.152	3502	3502	186.019	9.66718	-5.73122e-05	-2.84217e-14	-2.84217e-14	16.1637
	Olfactory_Merge	65	2.87495	11.3586	0.028016	10068.1	0.080545	-6.78198e-05	171.609	3502	3502	157.611	11.3602	-5.85932e-05	-2.84217e-14	0.455723	44.9133
	Olfactory_Merge	75	15.7638	65.6289	0.028016	55204.9	0.441639	-6.92373e-05	981.695	3502	3502	907.869	65.6382	1.57752e-05	0.379185	5.4832	202.552
	Olfactory_Merge	85	13.5417	35.5812	0.028016	47423.2	0.379385	-0.000106538	677.395	3502	3502	489.42	35.5863	0.098668	1.72653	11.996	337.969
	Olfactory_Merge	95	14.7012	32.3678	0.028016	51483.4	0.411867	-0.000103233	411.036	3502	3502	348.203	32.3724	0.180843	2.34847	14.2507	484.98
	Olfactory_Merge	105	30.8033	58.5305	0.028016	107873	0.862984	-0.000143867	567.408	3502	3502	508.635	58.5388	1.32619	7.05327	32.9411	793.013
	Olfactory_Merge	115	42.5541	71.4512	0.028016	149024	1.1922	-0.0001343	616.779	3502	3502	555.081	71.4614	2.48716	13.1793	48.3092	1218.55
	Olfactory_Merge	125	54.8731	83.78	0.028016	192165	1.53732	-0.000148838	935.044	3502	3502	738.768	83.792	4.44682	22.6142	68.643	1767.28
	Olfactory_Merge	135	58.4875	96.8009	0.028016	204823	1.63858	-0.000192334	1091.2	3502	3502	921.979	96.8147	3.46177	21.1689	70.3214	2352.16
	Olfactory_Merge	145	49.3349	81.7702	0.028016	172771	1.38217	-0.000132521	849.239	3502	3502	813.934	81.7818	3.57843	16.8927	59.5561	2845.51
	Olfactory_Merge	155	40.4788	62.6586	0.028016	141757	1.13406	-0.000185398	739.024	3502	3502	566.77	62.6676	3.89255	15.9523	49.251	3250.3
	Olfactory_Merge	165	47.9754	99.8912	0.028016	168010	1.34408	-0.000146939	1218.57	3502	3502	1060.67	99.9055	3.27408	12.9674	45.3348	3730.05
	Olfactory_Merge	175	56.9455	86.3272	0.028016	199423	1.59538	-0.000135412	903.462	3502	3502	756.342	86.3395	5.07269	23.5863	71.2055	4299.5
	Olfactory_Merge	195	57.869	71.7776	0.028016	202657	1.62126	0.038175	632.573	3502	3502	564.071	71.7879	12.1046	32.9856	74.2079	6035.57
	Olfactory_Merge	225	69.1227	79.5537	0.028016	242068	1.93654	0.526129	615.242	3502	3502	545.533	79.5651	18.384	39.2026	89.072	8109.25
	Olfactory_Merge	270	53.2745	50.8113	0.028016	186567	1.49254	1.18956	577.955	3502	3502	511.408	50.8185	20.4281	37.9585	70.1622	11305.7
	Olfactory_Merge	360	58.8599	49.5439	0.028016	206127	1.64902	1.0176	687.776	3502	3502	573.618	49.551	27.3437	46.317	76.1257	18368.9
	Olfactory_Merge	480	49.2785	33.8677	0.028016	172573	1.38058	2.61195	318.37	3502	3502	257.938	33.8725	25.764	40.0308	63.8385	24282.3
	Olfactory_Merge	690	52.5201	23.3687	0.028016	183926	1.4714	10.2407	232.085	3502	3502	189.494	23.372	36.2283	49.0478	64.0083	40038.4
	Olfactory_Merge	990	53.4131	30.3789	0.028016	187053	1.49642	5.84761	257.466	3502	3502	225.276	30.3833	32.3603	45.6005	66.8098	56062.3
	Olfactory_Merge	1290	47.4061	24.9982	0.028016	166016	1.32813	6.69022	243.079	3502	3502	202.839	25.0017	29.9293	43.1408	59.2857	70284.1
	Olfactory_Merge	1590	42.2922	28.6854	0.028016	148107	1.18486	6.57233	226.819	3502	3502	206.968	28.6895	22.7694	34.0211	51.4698	82971.8
	Olfactory_Merge	1890	41.394	25.388	0.028016	144962	1.15969	3.85728	191.647	3502	3502	181.668	25.3916	23.2833	35.5089	52.9891	95390
	Olfactory_Merge	2190	43.5173	23.7373	0.028016	152398	1.21918	3.80051	257.062	3502	3502	239.453	23.7407	28.2553	38.6102	54.102	108445
	Olfactory_Merge	2490	38.8314	23.0562	0.028016	135987	1.0879	3.91782	173.353	3502	3502	162.371	23.0595	21.6841	32.595	50.1247	120095
	Olfactory_Merge	2790	35.9662	21.5338	0.028016	125954	1.00763	3.38323	158.009	3502	3502	141.397	21.5369	19.6997	31.8336	46.9296	130884
	Olfactory_Merge	3090	37.4714	17.2742	0.028016	131225	1.0498	6.32764	158.592	3502	3502	143.129	17.2767	25.3996	34.534	46.4438	142126
	Olfactory_Merge	3390	39.9204	28.6612	0.028016	139801	1.11841	1.88532	213.854	3502	3502	196.494	28.6653	19.5946	31.8081	52.6796	154102
	Olfactory_Merge	3840	38.6534	15.2825	0.028016	135364	1.08291	6.30026	125.85	3502	3502	111.56	15.2847	26.9122	36.8268	47.6163	177294
	Olfactory_Merge	4440	39.3171	17.8714	0.028016	137688	1.10151	6.62242	127.506	3502	3502	121.51	17.8739	25.6795	37.1203	49.5262	200884
	Olfactory_Merge	5040	40.947	19.4932	0.028016	143396	1.14717	5.32036	151.793	3502	3502	140.294	19.496	26.8429	37.4833	51.5828	225452
	Olfactory_Merge	5640	41.5139	21.5417	0.028016	145382	1.16305	4.46828	148.061	3502	3502	144.455	21.5448	24.4659	38.1102	54.7184	250361
	Olfactory_Merge	6240	37.2516	21.987	0.028016	130455	1.04364	7.37716	257.424	3502	3502	227.034	21.9901	22.7247	32.5544	46.1468	272712
	Olfactory_Merge	6840	36.7872	20.6694	0.028016	128829	1.03063	3.02065	163.383	3502	3502	135.109	20.6724	21.3017	32.6126	48.427	294784
	ColliculusSuperior_Merge	5	0	0	0.014272	0	0	0	0	1784	1784	0	0	0	0	0	0
	ColliculusSuperior_Merge	15	0	0	0.014272	0	0	0	0	1784	1784	0	0	0	0	0	0
	ColliculusSuperior_Merge	25	0	0	0.014272	0	0	0	0	1784	1784	0	0	0	0	0	0
	ColliculusSuperior_Merge	35	0	0	0.014272	0	0	0	0	1784	1784	0	0	0	0	0	0
	ColliculusSuperior_Merge	45	2.69907	8.26106	0.014272	4815.15	0.038521	-3.26298e-05	122.314	1784	1784	98.2837	8.26337	0.009515	0.248198	1.77503	26.9907
	ColliculusSuperior_Merge	55	5.60497	13.7351	0.014272	9999.27	0.079994	-6.78711e-05	156.522	1784	1784	133.864	13.7389	0.136459	0.788275	4.36927	83.0405
	ColliculusSuperior_Merge	65	33.1077	50.2343	0.014272	59064.1	0.472513	-7.05579e-05	424.063	1784	1784	381.214	50.2484	3.57002	13.602	38.6924	414.118
	ColliculusSuperior_Merge	75	27.0443	39.2764	0.014272	48247	0.385976	-6.5566e-05	246.572	1784	1784	236.033	39.2874	1.80805	9.34921	37.5594	684.56
	ColliculusSuperior_Merge	85	19.1417	28.658	0.014272	34148.8	0.27319	-9.74992e-05	274.673	1784	1784	218.595	28.6661	1.93277	7.86623	24.3736	875.977
	ColliculusSuperior_Merge	95	45.3429	87.9217	0.014272	80891.7	0.647134	0.050307	815.778	1784	1784	757.587	87.9463	4.88499	13.6587	43.6518	1329.41
	ColliculusSuperior_Merge	105	53.2954	74.7418	0.014272	95079	0.760632	0.008604	612.505	1784	1784	514.067	74.7628	7.7081	24.2797	64.8093	1862.36
	ColliculusSuperior_Merge	115	77.6362	92.3995	0.014272	138503	1.10802	0.131547	655.72	1784	1784	616.208	92.4254	14.7303	42.1756	107.771	2638.72
	ColliculusSuperior_Merge	125	45.0196	60.2236	0.014272	80314.9	0.642519	0.453567	643.962	1784	1784	533.408	60.2405	11.599	24.6957	53.9845	3088.92
	ColliculusSuperior_Merge	135	60.9272	62.5353	0.014272	108694	0.869553	0.112208	416.942	1784	1784	391.608	62.5528	16.8918	41.6004	81.9647	3698.19
	ColliculusSuperior_Merge	145	102.235	110.707	0.014272	182387	1.4591	0.62601	987.566	1784	1784	833.625	110.738	27.2566	64.1478	134.313	4720.54
	ColliculusSuperior_Merge	155	72.4781	86.4434	0.014272	129301	1.03441	0.827138	646.078	1784	1784	559.68	86.4676	18.1514	40.0904	90.8633	5445.32
	ColliculusSuperior_Merge	165	55.6675	67.2065	0.014272	99310.9	0.794487	0.463301	523.143	1784	1784	447.234	67.2253	12.1434	31.3184	72.417	6001.99
	ColliculusSuperior_Merge	175	52.8429	81.8514	0.014272	94271.8	0.754174	0.473178	808.941	1784	1784	756.22	81.8744	8.63534	26.3276	61.521	6530.42
	ColliculusSuperior_Merge	195	91.9897	69.5566	0.014272	164110	1.31288	5.04041	780.244	1784	1784	571.487	69.5761	45.5402	71.7883	118.654	9290.11
	ColliculusSuperior_Merge	225	90.0426	70.8081	0.014272	160636	1.28509	4.00838	617.963	1784	1784	537.558	70.8279	43.2761	70.3226	113.848	11991.4
	ColliculusSuperior_Merge	270	86.7179	82.3534	0.014272	154705	1.23764	9.26391	864.247	1784	1784	780.574	82.3765	46.3235	68.7359	96.9768	17194.5
	ColliculusSuperior_Merge	360	63.8646	30.1483	0.014272	113934	0.911475	10.337	197.572	1784	1784	172.508	30.1568	40.8017	57.7708	81.5661	24858.2
	ColliculusSuperior_Merge	480	54.2774	25.0335	0.014272	96830.9	0.774648	8.86782	209.911	1784	1784	164.467	25.0405	36.1636	49.7171	68.6003	31371.5
	ColliculusSuperior_Merge	690	50.2697	16.7972	0.014272	89681.2	0.71745	10.6162	136.958	1784	1784	126.7	16.8019	38.6162	47.4872	59.1733	46452.4
	ColliculusSuperior_Merge	990	32.6985	10.5441	0.014272	58334	0.466672	11.978	87.0322	1784	1784	79.8494	10.547	24.9448	30.9448	39.0308	56262
	ColliculusSuperior_Merge	1290	32.0778	10.2406	0.014272	57226.7	0.457814	11.8498	98.561	1784	1784	88.8078	10.2435	25.3744	30.4271	36.4873	65885.3
	ColliculusSuperior_Merge	1590	37.4693	14.1996	0.014272	66845.3	0.534762	15.5507	123.94	1784	1784	118.546	14.2036	27.9696	34.3877	43.3859	77126.1
	ColliculusSuperior_Merge	1890	28.4687	7.84339	0.014272	50788.2	0.406305	11.8006	63.2278	1784	1784	58.7501	7.84559	22.8887	27.6759	33.4464	85666.7
	ColliculusSuperior_Merge	2190	26.2089	8.58682	0.014272	46756.8	0.374054	10.5411	65.369	1784	1784	57.5955	8.58923	19.3663	24.5615	31.802	93529.4
	ColliculusSuperior_Merge	2490	23.0852	7.98799	0.014272	41183.9	0.329471	6.20384	53.292	1784	1784	51.4585	7.99023	17.3783	22.0139	27.7691	100455
	ColliculusSuperior_Merge	2790	21.577	8.85116	0.014272	38493.3	0.307947	6.90401	53.7775	1784	1784	52.3488	8.85364	14.5045	19.6919	27.1018	106928
	ColliculusSuperior_Merge	3090	20.6702	7.25526	0.014272	36875.6	0.295005	6.04251	54.5051	1784	1784	51.8147	7.25729	15.7851	19.2242	23.9223	113129
	ColliculusSuperior_Merge	3390	22.8436	9.58905	0.014272	40753.1	0.326024	5.2372	70.9589	1784	1784	62.1553	9.59173	15.0744	21.579	29.3956	119982
	ColliculusSuperior_Merge	3840	23.6874	6.99475	0.014272	42258.3	0.338066	8.47814	50.3062	1784	1784	44.1013	6.99671	18.0155	23.2763	28.6632	134195
	ColliculusSuperior_Merge	4440	20.2862	8.20421	0.014272	36190.6	0.289525	7.67144	67.0089	1784	1784	58.6422	8.20651	14.4219	18.3716	24.5802	146366
	ColliculusSuperior_Merge	5040	19.5061	5.49064	0.014272	34798.9	0.278391	5.95428	41.6651	1784	1784	40.5978	5.49217	15.5502	18.6527	22.9346	158070
	ColliculusSuperior_Merge	5640	18.6307	5.25708	0.014272	33237.2	0.265898	6.85704	41.1266	1784	1784	39.394	5.25855	14.8013	17.9852	21.3147	169248
	ColliculusSuperior_Merge	6240	20.455	7.24163	0.014272	36491.8	0.291934	4.29645	57.3815	1784	1784	51.6592	7.24366	15.9028	20.7855	25.2482	181521
	ColliculusSuperior_Merge	6840	19.5713	6.05789	0.014272	34915.2	0.279322	7.19	48.1221	1784	1784	45.3041	6.05959	15.081	18.9901	23.1436	193264
	Midbrain_Merge	5	0	0	0.022896	0	0	0	0	2862	2862	0	0	0	0	0	0
	Midbrain_Merge	15	0	0	0.022896	0	0	0	0	2862	2862	0	0	0	0	0	0
	Midbrain_Merge	25	0	0	0.022896	0	0	0	0	2862	2862	0	0	0	0	0	0
	Midbrain_Merge	35	0	0	0.022896	0	0	0	0	2862	2862	0	0	0	0	0	0
	Midbrain_Merge	45	7.33767	17.0495	0.022896	21000.4	0.168003	-3.46084e-05	160.399	2862	2862	149.932	17.0525	0.109332	1.10788	6.01401	73.3767
	Midbrain_Merge	55	10.3527	29.1822	0.022896	29629.4	0.237035	-6.78711e-05	393.554	2862	2862	318.291	29.1873	0.101806	0.862731	6.63905	176.904
	Midbrain_Merge	65	19.0691	36.7099	0.022896	54575.8	0.436606	-7.35698e-05	442.486	2862	2862	326.189	36.7163	1.0164	4.76429	19.3018	367.595
	Midbrain_Merge	75	19.1656	33.6489	0.022896	54851.9	0.438815	-6.54063e-05	310.504	2862	2862	284.155	33.6548	1.16558	6.02746	21.9167	559.25
	Midbrain_Merge	85	16.5437	31.1309	0.022896	47348	0.378784	-9.8221e-05	392.726	2862	2862	325.896	31.1364	1.22902	5.25097	18.1494	724.687
	Midbrain_Merge	95	24.5595	43.8591	0.022896	70289.2	0.562314	0.008255	600.853	2862	2862	464.841	43.8667	1.88827	8.4821	27.8234	970.282
	Midbrain_Merge	105	42.4278	60.3234	0.022896	121428	0.971427	0.068958	622.638	2862	2862	584.159	60.3339	6.96784	21.3657	53.1274	1394.56
	Midbrain_Merge	115	56.1244	74.5374	0.022896	160628	1.28502	0.163721	766.275	2862	2862	637.181	74.5504	11.1782	29.329	69.2506	1955.8
	Midbrain_Merge	125	46.557	67.2999	0.022896	133246	1.06597	-0.000109699	622.349	2862	2862	555.535	67.3116	7.69682	23.2803	56.9637	2421.37
	Midbrain_Merge	135	60.8448	82.5612	0.022896	174138	1.3931	0.435018	858.819	2862	2862	689.6	82.5756	11.3625	30.166	74.7106	3029.82
	Midbrain_Merge	145	64.2056	91.7591	0.022896	183756	1.47005	0.356397	1252.07	2862	2862	1012.93	91.7752	14.6261	34.4237	75.5285	3671.88
	Midbrain_Merge	155	78.2292	101.856	0.022896	223892	1.79113	0.067564	892.551	2862	2862	807.261	101.874	17.1882	38.9799	97.8409	4454.17
	Midbrain_Merge	165	89.7278	112.178	0.022896	256801	2.05441	0.11573	851.557	2862	2862	781.198	112.198	16.521	45.0425	117.568	5351.45
	Midbrain_Merge	175	96.6482	120.205	0.022896	276607	2.21286	0.212056	906.114	2862	2862	816.477	120.226	17.725	52.4872	123.865	6317.93
	Midbrain_Merge	195	83.5643	83.8206	0.022896	239161	1.91329	2.25642	922.262	2862	2862	781.852	83.8353	30.9364	56.2571	109.179	8824.86
	Midbrain_Merge	225	76.2175	72.2703	0.022896	218135	1.74508	3.16792	560.856	2862	2862	544.466	72.2829	29.2858	55.014	93.5023	11111.4
	Midbrain_Merge	270	63.8685	41.1932	0.022896	182792	1.46233	6.85455	381.085	2862	2862	322.099	41.2004	35.9873	52.2214	79.4439	14943.5
	Midbrain_Merge	360	67.7067	41.8362	0.022896	193777	1.55021	5.63293	355.7	2862	2862	345.158	41.8435	42.0558	59.366	81.8489	23068.3
	Midbrain_Merge	480	45.3927	21.4769	0.022896	129914	1.03931	6.54351	184.889	2862	2862	144.571	21.4806	28.9392	41.2687	57.8604	28515.4
	Midbrain_Merge	690	42.0532	15.168	0.022896	120356	0.96285	12.4344	115.348	2862	2862	109.15	15.1706	30.4057	40.2503	50.4682	41131.4
	Midbrain_Merge	990	37.2873	12.1593	0.022896	106716	0.853729	11.7281	95.1963	2862	2862	91.0151	12.1615	28.9113	36.0507	43.9804	52317.6
	Midbrain_Merge	1290	30.258	10.0395	0.022896	86598.5	0.692788	12.7462	99.9123	2862	2862	92.5847	10.0413	23.3369	28.3235	34.8773	61395
	Midbrain_Merge	1590	31.0213	9.93073	0.022896	88783	0.710264	10.2049	75.3176	2862	2862	72.4297	9.93246	23.5747	29.698	36.7994	70701.4
	Midbrain_Merge	1890	27.1529	10.7676	0.022896	77711.7	0.621693	5.25824	82.395	2862	2862	74.831	10.7695	19.3957	25.6543	33.2022	78847.2
	Midbrain_Merge	2190	28.0639	8.74083	0.022896	80318.8	0.642551	9.46023	60.3141	2862	2862	58.2271	8.74236	21.6172	27.253	33.779	87266.4
	Midbrain_Merge	2490	27.4071	12.0124	0.022896	78439.3	0.627514	6.40228	80.0909	2862	2862	78.0474	12.0145	18.7345	25.0592	33.6879	95488.6
	Midbrain_Merge	2790	25.9098	8.66052	0.022896	74153.9	0.593231	7.4416	66.2356	2862	2862	63.6373	8.66203	19.9484	25.2942	30.9914	103261
	Midbrain_Merge	3090	24.2642	9.36626	0.022896	69444.1	0.555553	6.69614	63.25	2862	2862	60.7028	9.36789	17.4327	22.1237	29.3348	110541
	Midbrain_Merge	3390	25.4635	10.6751	0.022896	72876.4	0.583011	7.05411	69.7664	2862	2862	64.5284	10.677	17.2205	23.3641	32.0715	118180
	Midbrain_Merge	3840	22.0548	6.01332	0.022896	63120.7	0.504966	7.82355	51.2105	2862	2862	47.7719	6.01437	17.8568	21.6318	25.8034	131413
	Midbrain_Merge	4440	20.3492	6.43331	0.022896	58239.3	0.465915	9.17742	57.7409	2862	2862	52.5621	6.43444	15.5779	19.2584	23.9161	143622
	Midbrain_Merge	5040	20.2056	6.04235	0.022896	57828.5	0.462628	8.60831	49.5151	2862	2862	46.1166	6.0434	15.7087	19.2319	23.8899	155746
	Midbrain_Merge	5640	22.2881	6.95035	0.022896	63788.6	0.510309	7.16317	52.6514	2862	2862	50.939	6.95156	17.0236	22.0917	27.0418	169118
	Midbrain_Merge	6240	17.5335	5.82388	0.022896	50180.7	0.401446	5.53514	52.3737	2862	2862	45.3109	5.8249	13.0377	16.9142	21.0662	179638
	Midbrain_Merge	6840	19.0409	7.14389	0.022896	54494.9	0.435959	6.33506	58.8891	2862	2862	55.3216	7.14514	13.9829	17.4305	22.4486	191063
	VentralTegmentalArea_Merge	5	0	0	0.011056	0	0	0	0	1382	1382	0	0	0	0	0	0
	VentralTegmentalArea_Merge	15	0	0	0.011056	0	0	0	0	1382	1382	0	0	0	0	0	0
	VentralTegmentalArea_Merge	25	0	0	0.011056	0	0	0	0	1382	1382	0	0	0	0	0	0
	VentralTegmentalArea_Merge	35	0	0	0.011056	0	0	0	0	1382	1382	0	0	0	0	0	0
	VentralTegmentalArea_Merge	45	0.904116	3.63492	0.011056	1249.49	0.009996	-3.46084e-05	53.8835	1382	1382	41.4426	3.63623	-2.90563e-05	0.01725	0.295659	9.04116
	VentralTegmentalArea_Merge	55	12.8791	24.8434	0.011056	17799	0.142392	-6.46817e-05	273.279	1382	1382	203.748	24.8524	0.295138	2.93371	13.3697	137.833
	VentralTegmentalArea_Merge	65	32.4854	45.6803	0.011056	44894.8	0.359158	-5.25741e-05	501.187	1382	1382	344.889	45.6968	3.13929	14.1674	45.0436	462.686
	VentralTegmentalArea_Merge	75	9.59683	18.0672	0.011056	13262.8	0.106103	-6.80168e-05	203.226	1382	1382	148.367	18.0738	0.575741	2.42645	9.52199	558.655
	VentralTegmentalArea_Merge	85	27.9694	45.8915	0.011056	38653.7	0.309229	0.018762	413.037	1382	1382	373.532	45.9081	3.07321	10.931	32.3785	838.348
	VentralTegmentalArea_Merge	95	27.3446	56.1419	0.011056	37790.2	0.302322	-9.71286e-05	553.618	1382	1382	454.013	56.1623	1.41262	5.17762	24.1452	1111.79
	VentralTegmentalArea_Merge	105	36.7372	71.7689	0.011056	50770.8	0.406166	0.043063	742	1382	1382	587.283	71.7949	3.5972	10.1992	31.4001	1479.17
	VentralTegmentalArea_Merge	115	34.1208	41.9928	0.011056	47154.9	0.377239	0.145371	375.276	1382	1382	308.234	42.008	7.94416	19.3164	44.3966	1820.37
	VentralTegmentalArea_Merge	125	53.9533	77.2281	0.011056	74563.5	0.596508	0.046534	566.565	1382	1382	511.387	77.256	8.48105	24.0811	63.9326	2359.91
	VentralTegmentalArea_Merge	135	107.674	139.656	0.011056	148805	1.19044	0.701977	950.659	1382	1382	857.084	139.707	18.2883	52.1097	138.533	3436.65
	VentralTegmentalArea_Merge	145	50.1886	61.7048	0.011056	69360.6	0.554885	0.088814	432.748	1382	1382	383.396	61.7271	8.6437	24.0852	72.1717	3938.53
	VentralTegmentalArea_Merge	155	74.587	85.6929	0.011056	103079	0.824633	0.060428	884.408	1382	1382	662.243	85.7239	16.715	44.6912	102.395	4684.4
	VentralTegmentalArea_Merge	165	97.1712	143.508	0.011056	134291	1.07432	0.534903	885.054	1382	1382	829.027	143.56	12.9919	36.028	110.02	5656.11
	VentralTegmentalArea_Merge	175	47.1811	73.6511	0.011056	65204.3	0.521634	0.061863	718.518	1382	1382	563.737	73.6778	5.8928	18.5642	56.3348	6127.92
	VentralTegmentalArea_Merge	195	42.0465	46.3016	0.011056	58108.2	0.464866	0.966709	513.366	1382	1382	370.968	46.3183	15.4794	27.7963	49.4543	7389.32
	VentralTegmentalArea_Merge	225	68.2885	77.2532	0.011056	94374.7	0.754998	4.26112	624.635	1382	1382	553.237	77.2812	23.7809	39.0424	83.2501	9437.97
	VentralTegmentalArea_Merge	270	50.3458	29.0877	0.011056	69577.9	0.556623	8.77139	304.734	1382	1382	227.784	29.0982	29.4746	44.5352	63.8237	12458.7
	VentralTegmentalArea_Merge	360	66.7476	31.5844	0.011056	92245.2	0.737961	15.772	216.622	1382	1382	210.693	31.5958	41.061	61.3483	84.9213	20468.4
	VentralTegmentalArea_Merge	480	51.3266	22.9212	0.011056	70933.3	0.567467	13.6821	144	1382	1382	138.729	22.9295	34.307	48.8026	62.7034	26627.6
	VentralTegmentalArea_Merge	690	47.2259	15.2525	0.011056	65266.2	0.522129	13.1622	110.996	1382	1382	99.1573	15.258	35.2747	45.4088	56.4465	40795.4
	VentralTegmentalArea_Merge	990	43.0707	14.7292	0.011056	59523.7	0.47619	13.4365	96.8269	1382	1382	89.5803	14.7345	31.744	40.6752	52.0184	53716.6
	VentralTegmentalArea_Merge	1290	36.072	13.8342	0.011056	49851.5	0.398812	9.30749	97.352	1382	1382	95.454	13.8392	26.1051	35.0449	43.5093	64538.2
	VentralTegmentalArea_Merge	1590	35.3521	11.617	0.011056	48856.6	0.390853	8.89876	84.1792	1382	1382	78.6712	11.6212	26.8469	33.5821	42.9006	75143.8
	VentralTegmentalArea_Merge	1890	30.6517	12.0129	0.011056	42360.6	0.338885	8.05916	92.4467	1382	1382	77.9786	12.0173	21.9069	29.7045	37.5373	84339.3
	VentralTegmentalArea_Merge	2190	28.8409	10.2566	0.011056	39858.1	0.318865	11.0865	72.7886	1382	1382	69.2133	10.2603	21.6984	26.9486	33.9327	92991.6
	VentralTegmentalArea_Merge	2490	33.5353	13.1964	0.011056	46345.8	0.370766	12.4914	88.2351	1382	1382	85.8957	13.2012	23.1956	31.4049	40.5953	103052
	VentralTegmentalArea_Merge	2790	27.7476	8.18485	0.011056	38347.1	0.306777	8.95073	59.7507	1382	1382	56.2219	8.18781	21.913	26.5756	32.5021	111376
	VentralTegmentalArea_Merge	3090	24.4392	7.77494	0.011056	33775	0.2702	9.9361	56.9379	1382	1382	53.8052	7.77775	18.7016	23.1666	28.9047	118708
	VentralTegmentalArea_Merge	3390	28.6424	13.6049	0.011056	39583.8	0.316671	5.77965	99.1956	1382	1382	89.2619	13.6098	18.3653	26.7421	35.9901	127301
	VentralTegmentalArea_Merge	3840	26.1665	6.22478	0.011056	36162.1	0.289297	13.5738	55.8901	1382	1382	52.6884	6.22704	21.7288	25.4226	29.7346	143001
	VentralTegmentalArea_Merge	4440	29.2167	9.42687	0.011056	40377.4	0.323019	10.5421	59.8624	1382	1382	58.4438	9.43028	21.6412	28.835	35.2039	160531
	VentralTegmentalArea_Merge	5040	22.4839	6.63804	0.011056	31072.8	0.248582	7.06588	56.4517	1382	1382	46.8965	6.64044	17.4606	21.8098	27.3529	174021
	VentralTegmentalArea_Merge	5640	27.1467	8.22066	0.011056	37516.8	0.300134	8.21094	53.5582	1382	1382	50.9136	8.22363	21.1337	25.8439	32.9259	190309
	VentralTegmentalArea_Merge	6240	22.9735	6.96559	0.011056	31749.4	0.253995	8.38147	53.2148	1382	1382	49.2007	6.96811	18.3058	21.7655	26.6583	204093
	VentralTegmentalArea_Merge	6840	24.3446	7.84488	0.011056	33644.3	0.269154	7.87971	53.8887	1382	1382	50.2897	7.84772	18.3331	23.4599	29.8029	218700
	Cerebellum_GM_Merge	5	0	0	0.149984	0	0	0	0	18748	18748	0	0	0	0	0	0
	Cerebellum_GM_Merge	15	0	0	0.149984	0	0	0	0	18748	18748	0	0	0	0	0	0
	Cerebellum_GM_Merge	25	0	0	0.149984	0	0	0	0	18748	18748	0	0	0	0	0	0
	Cerebellum_GM_Merge	35	0	0	0.149984	0	0	0	0	18748	18748	0	0	0	0	0	0
	Cerebellum_GM_Merge	45	4.06342	12.3667	0.149984	76181.1	0.609449	-3.41677e-05	217.822	18748	18748	190.204	12.367	0.005314	0.167816	1.76233	40.6342
	Cerebellum_GM_Merge	55	9.93001	23.3279	0.149984	186168	1.48934	-6.6821e-05	444.44	18748	18748	305.795	23.3286	0.17572	1.43423	7.6413	139.934
	Cerebellum_GM_Merge	65	17.8243	32.1507	0.149984	334169	2.67335	-7.06893e-05	408.721	18748	18748	384.363	32.1516	1.21141	5.58122	19.1344	318.177
	Cerebellum_GM_Merge	75	24.5041	42.8221	0.149984	459403	3.67522	-7.39414e-05	745.131	18748	18748	590.097	42.8232	1.57898	7.6186	28.8779	563.218
	Cerebellum_GM_Merge	85	30.2588	48.259	0.149984	567292	4.53834	-0.000104684	594.701	18748	18748	558.459	48.2603	3.11443	11.8611	35.9475	865.806
	Cerebellum_GM_Merge	95	37.3689	57.8301	0.149984	700592	5.60474	-0.000104246	993.227	18748	18748	866.742	57.8316	5.16231	16.6141	45.0463	1239.49
	Cerebellum_GM_Merge	105	44.0501	67.0342	0.149984	825852	6.60681	-0.000103558	1083.75	18748	18748	940.534	67.036	7.03219	20.4362	53.2694	1680
	Cerebellum_GM_Merge	115	58.235	78.3138	0.149984	1.09179e+06	8.73432	0.012096	1112.47	18748	18748	907.792	78.3159	11.5199	30.605	72.8923	2262.35
	Cerebellum_GM_Merge	125	69.3729	89.4669	0.149984	1.3006e+06	10.4048	0.257058	1139.61	18748	18748	1027.31	89.4693	14.8243	37.5813	86.9662	2956.07
	Cerebellum_GM_Merge	135	74.0785	94.6035	0.149984	1.38882e+06	11.1106	0.083521	1371.48	18748	18748	1225.38	94.606	16.1816	41.2982	95.1514	3696.86
	Cerebellum_GM_Merge	145	64.642	77.2444	0.149984	1.21191e+06	9.69526	0.070571	918.72	18748	18748	859.785	77.2465	15.3043	37.124	84.8788	4343.28
	Cerebellum_GM_Merge	155	70.949	91.1807	0.149984	1.33015e+06	10.6412	0.104659	1281.71	18748	18748	1029.32	91.1831	15.7349	39.406	88.6889	5052.77
	Cerebellum_GM_Merge	165	74.3277	97.9186	0.149984	1.3935e+06	11.148	0.273501	1221.91	18748	18748	1076.57	97.9212	17.0286	40.6689	89.7867	5796.05
	Cerebellum_GM_Merge	175	58.6287	79.9529	0.149984	1.09917e+06	8.79336	0.253408	969.086	18748	18748	882.243	79.955	12.6506	30.9883	69.5436	6382.33
	Cerebellum_GM_Merge	195	89.0823	80.0392	0.149984	1.67011e+06	13.3609	1.68455	879.13	18748	18748	853.304	80.0413	35.5258	64.3654	116.398	9054.8
	Cerebellum_GM_Merge	225	70.1367	62.7639	0.149984	1.31492e+06	10.5194	1.7155	1116.99	18748	18748	960.603	62.7656	31.7523	52.904	87.3574	11158.9
	Cerebellum_GM_Merge	270	72.4267	44.2825	0.149984	1.35786e+06	10.8629	6.47969	733.901	18748	18748	542.773	44.2837	42.0672	62.0054	90.6698	15504.5
	Cerebellum_GM_Merge	360	66.2339	27.5501	0.149984	1.24175e+06	9.93403	11.1323	272.59	18748	18748	246.294	27.5508	46.4081	60.7114	80.8847	23452.6
	Cerebellum_GM_Merge	480	55.2097	23.5689	0.149984	1.03507e+06	8.28057	9.63833	199.079	18748	18748	190.332	23.5695	38.8949	50.4348	66.5669	30077.7
	Cerebellum_GM_Merge	690	51.3446	14.0924	0.149984	962608	7.70087	16.2736	133.108	18748	18748	128.092	14.0927	41.1698	49.2517	59.4698	45481.1
	Cerebellum_GM_Merge	990	45.911	14.3189	0.149984	860740	6.88592	12.1906	133.354	18748	18748	125.537	14.3193	35.5579	44.0384	54.0271	59254.4
	Cerebellum_GM_Merge	1290	42.325	14.5008	0.149984	793509	6.34807	12.9032	118.444	18748	18748	114.548	14.5011	31.9446	39.5414	50.1602	71951.9
	Cerebellum_GM_Merge	1590	40.504	12.6736	0.149984	759369	6.07495	9.75938	129.005	18748	18748	114.931	12.6739	31.3112	38.6912	47.7443	84103.1
	Cerebellum_GM_Merge	1890	39.7328	13.7251	0.149984	744911	5.95929	10.6941	175.894	18748	18748	151.687	13.7254	30.3036	37.2768	46.4328	96023
	Cerebellum_GM_Merge	2190	37.6941	12.7728	0.149984	706689	5.65351	11.7273	105.818	18748	18748	102.309	12.7732	28.7595	35.3883	44.0321	107331
	Cerebellum_GM_Merge	2490	36.9829	12.8646	0.149984	693355	5.54684	7.71807	121.765	18748	18748	115.651	12.8649	27.7104	34.8793	44.1299	118426
	Cerebellum_GM_Merge	2790	35.0619	13.4008	0.149984	657341	5.25872	9.79931	105.822	18748	18748	101.966	13.4012	25.3929	32.5283	41.7428	128945
	Cerebellum_GM_Merge	3090	33.4875	12.7437	0.149984	627823	5.02259	5.80915	108.937	18748	18748	105.343	12.744	24.3047	31.5008	40.5821	138991
	Cerebellum_GM_Merge	3390	34.3415	13.0487	0.149984	643835	5.15068	9.80954	128.821	18748	18748	119.089	13.0491	25.0127	32.0225	41.628	149293
	Cerebellum_GM_Merge	3840	33.0726	10.7081	0.149984	620046	4.96037	13.7876	124.915	18748	18748	117.013	10.7084	25.8035	30.9716	37.8265	169137
	Cerebellum_GM_Merge	4440	33.1528	12.0819	0.149984	621549	4.97239	9.68686	148.102	18748	18748	141.715	12.0822	25.0072	31.0531	38.8596	189029
	Cerebellum_GM_Merge	5040	32.122	12.1595	0.149984	602222	4.81778	9.08607	156.506	18748	18748	146.994	12.1598	24.1671	30.0152	37.2111	208302
	Cerebellum_GM_Merge	5640	32.4388	11.517	0.149984	608163	4.8653	8.84799	113.728	18748	18748	107.788	11.5173	24.2893	30.6069	38.2622	227765
	Cerebellum_GM_Merge	6240	30.6084	13.1479	0.149984	573847	4.59077	7.99715	156.833	18748	18748	146.682	13.1483	21.8521	27.9818	36.228	246130
	Cerebellum_GM_Merge	6840	31.6037	12.5799	0.149984	592506	4.74005	8.06593	116.971	18748	18748	114.015	12.5803	23.038	29.3524	37.4784	265092
	Cerebellum_WM_Merge	5	0	0	0.047	0	0	0	0	5875	5875	0	0	0	0	0	0
	Cerebellum_WM_Merge	15	0	0	0.047	0	0	0	0	5875	5875	0	0	0	0	0	0
	Cerebellum_WM_Merge	25	0	0	0.047	0	0	0	0	5875	5875	0	0	0	0	0	0
	Cerebellum_WM_Merge	35	0	0	0.047	0	0	0	0	5875	5875	0	0	0	0	0	0
	Cerebellum_WM_Merge	45	5.02484	14.7545	0.047	29521	0.236168	-3.41677e-05	233.075	5875	5875	196.362	14.7557	0.035846	0.36634	2.79257	50.2484
	Cerebellum_WM_Merge	55	12.9603	28.2569	0.047	76142	0.609136	-6.55567e-05	290.296	5875	5875	273.947	28.2593	0.261296	2.169	11.4051	179.852
	Cerebellum_WM_Merge	65	17.0098	29.0491	0.047	99932.6	0.799461	-7.06893e-05	357.85	5875	5875	291.507	29.0516	0.860976	5.0572	20.474	349.95
	Cerebellum_WM_Merge	75	22.7523	38.9858	0.047	133670	1.06936	-7.18506e-05	472.22	5875	5875	409.782	38.9891	1.51035	7.56889	27.5115	577.473
	Cerebellum_WM_Merge	85	28.6372	41.0148	0.047	168244	1.34595	0.008025	411.707	5875	5875	396.62	41.0183	3.89758	13.496	36.3216	863.845
	Cerebellum_WM_Merge	95	47.6139	69.974	0.047	279732	2.23785	-0.000102878	647.744	5875	5875	567.136	69.98	6.2054	19.1048	56.9389	1339.98
	Cerebellum_WM_Merge	105	44.0274	63.0594	0.047	258661	2.06929	0.033153	684.146	5875	5875	621.54	63.0648	7.49277	20.9078	53.8893	1780.26
	Cerebellum_WM_Merge	115	51.1583	70.1666	0.047	300555	2.40444	0.085193	928.455	5875	5875	777.064	70.1725	10.1142	26.3387	63.5173	2291.84
	Cerebellum_WM_Merge	125	60.4618	70.9327	0.047	355213	2.84171	0.230677	783.186	5875	5875	705.87	70.9387	15.511	37.7723	77.9831	2896.46
	Cerebellum_WM_Merge	135	81.9668	105.522	0.047	481555	3.85244	0.133306	1059.37	5875	5875	977.407	105.531	19.6937	45.8314	98.1635	3716.13
	Cerebellum_WM_Merge	145	83.9088	89.5239	0.047	492964	3.94372	0.408638	872.33	5875	5875	797.709	89.5315	24.5588	55.608	110.478	4555.21
	Cerebellum_WM_Merge	155	70.8217	87.2219	0.047	416077	3.32862	0.703928	1185.56	5875	5875	985.694	87.2293	17.3738	43.1681	89.4109	5263.43
	Cerebellum_WM_Merge	165	83.223	98.6359	0.047	488935	3.91148	0.691141	1191.57	5875	5875	895.207	98.6443	20.2346	47.5152	107.58	6095.66
	Cerebellum_WM_Merge	175	84.5884	110.063	0.047	496957	3.97565	0.253408	1041.13	5875	5875	980.57	110.072	16.2657	44.9261	103.912	6941.55
	Cerebellum_WM_Merge	195	88.1983	77.5827	0.047	518165	4.14532	4.76987	1074.91	5875	5875	968.017	77.5893	38.1313	67.7085	112.276	9587.49
	Cerebellum_WM_Merge	225	93.6832	82.5182	0.047	550389	4.40311	5.26373	782.393	5875	5875	710.905	82.5252	39.6272	68.0532	119.614	12398
	Cerebellum_WM_Merge	270	85.1081	50.8011	0.047	500010	4.00008	6.11537	656.782	5875	5875	537.912	50.8054	52.2166	75.5224	105.273	17504.5
	Cerebellum_WM_Merge	360	71.3948	28.5	0.047	419445	3.35556	10.7574	225.455	5875	5875	219.76	28.5025	51.0548	66.0954	86.1526	26071.9
	Cerebellum_WM_Merge	480	61.519	27.4288	0.047	361424	2.89139	10.7171	253.749	5875	5875	226.561	27.4311	42.4629	55.3816	72.7113	33454.1
	Cerebellum_WM_Merge	690	57.1003	16.1903	0.047	335464	2.68371	21.7674	132.502	5875	5875	122.126	16.1917	45.1997	54.7319	67.6904	50584.2
	Cerebellum_WM_Merge	990	47.7424	15.1649	0.047	280486	2.24389	16.4048	115.969	5875	5875	110.065	15.1662	36.3964	45.4025	57.5715	64906.9
	Cerebellum_WM_Merge	1290	43.4496	14.6791	0.047	255267	2.04213	13.4257	116.399	5875	5875	110.903	14.6804	33.1963	40.6839	51.3297	77941.8
	Cerebellum_WM_Merge	1590	43.5349	13.0899	0.047	255768	2.04614	11.9141	113.934	5875	5875	106.58	13.0911	34.3487	41.3081	51.2101	91002.3
	Cerebellum_WM_Merge	1890	38.642	12.065	0.047	227022	1.81617	13.9796	113.899	5875	5875	109.842	12.066	29.9123	36.8878	45.3115	102595
	Cerebellum_WM_Merge	2190	39.2082	12.4203	0.047	230348	1.84279	12.4244	95.9483	5875	5875	93.1358	12.4214	30.1276	37.4265	46.8699	114357
	Cerebellum_WM_Merge	2490	38.9463	13.861	0.047	228810	1.83048	8.2812	120.884	5875	5875	115.151	13.8622	29.5429	36.8753	46.4329	126041
	Cerebellum_WM_Merge	2790	35.4787	11.4607	0.047	208438	1.6675	10.0369	85.0265	5875	5875	82.6029	11.4617	27.3746	33.5555	41.5544	136685
	Cerebellum_WM_Merge	3090	33.7697	11.9681	0.047	198397	1.58718	5.98179	87.2781	5875	5875	85.757	11.9691	25.4262	32.9728	40.394	146816
	Cerebellum_WM_Merge	3390	33.2921	12.3342	0.047	195591	1.56473	9.62034	92.3497	5875	5875	88.425	12.3352	24.6692	30.8365	39.7046	156803
	Cerebellum_WM_Merge	3840	32.4608	8.37571	0.047	190707	1.52566	12.798	83.5698	5875	5875	78.5133	8.37642	26.5689	31.2611	37.3432	176280
	Cerebellum_WM_Merge	4440	34.6593	9.04039	0.047	203623	1.62899	13.9249	71.9262	5875	5875	70.3541	9.04116	28.0037	33.6909	40.1885	197075
	Cerebellum_WM_Merge	5040	32.2708	9.31901	0.047	189591	1.51673	11.4772	79.2454	5875	5875	75.4513	9.3198	25.2538	31.3697	37.9472	216438
	Cerebellum_WM_Merge	5640	32.3846	9.14943	0.047	190260	1.52208	11.4693	76.4089	5875	5875	72.908	9.15021	26.2065	30.7841	37.4266	235869
	Cerebellum_WM_Merge	6240	29.5874	9.7659	0.047	173826	1.39061	8.51707	73.149	5875	5875	68.2111	9.76673	22.3903	28.3121	35.3951	253621
	Cerebellum_WM_Merge	6840	28.8519	8.79444	0.047	169505	1.35604	8.05181	98.2151	5875	5875	80.2906	8.79519	22.6862	28.1276	34.3437	270932
	ColliculusInferior_Merge	5	0	0	0.011488	0	0	0	0	1436	1436	0	0	0	0	0	0
	ColliculusInferior_Merge	15	0	0	0.011488	0	0	0	0	1436	1436	0	0	0	0	0	0
	ColliculusInferior_Merge	25	0	0	0.011488	0	0	0	0	1436	1436	0	0	0	0	0	0
	ColliculusInferior_Merge	35	0	0	0.011488	0	0	0	0	1436	1436	0	0	0	0	0	0
	ColliculusInferior_Merge	45	7.98903	12.8641	0.011488	11472.2	0.091778	-3.52734e-05	96.0968	1436	1436	87.8004	12.8686	0.337504	2.16509	10.1842	79.8903
	ColliculusInferior_Merge	55	3.68466	8.81004	0.011488	5291.18	0.042329	-6.4685e-05	96.8213	1436	1436	80.5167	8.81311	0.020765	0.430053	2.93609	116.737
	ColliculusInferior_Merge	65	6.9849	17.4239	0.011488	10030.3	0.080242	-6.75055e-05	200.682	1436	1436	178.054	17.43	0.323194	1.73399	6.49194	186.586
	ColliculusInferior_Merge	75	26.3493	37.5108	0.011488	37837.6	0.3027	0.030402	322.939	1436	1436	254.606	37.5239	2.38913	9.98399	35.3062	450.079
	ColliculusInferior_Merge	85	21.8236	29.9807	0.011488	31338.6	0.250709	0.010145	341.753	1436	1436	250.392	29.9911	4.30457	11.7668	28.2359	668.314
	ColliculusInferior_Merge	95	38.5953	51.676	0.011488	55422.8	0.443383	0.393023	541.653	1436	1436	419.313	51.694	7.36723	18.9033	48.7343	1054.27
	ColliculusInferior_Merge	105	45.2367	76.5855	0.011488	64959.8	0.519679	0.017948	862.439	1436	1436	652.63	76.6121	5.58388	14.8719	48.7463	1506.63
	ColliculusInferior_Merge	115	62.8472	75.5757	0.011488	90248.5	0.721988	0.156777	581.069	1436	1436	498.067	75.6021	10.4417	34.7289	91.5998	2135.11
	ColliculusInferior_Merge	125	59.218	87.0725	0.011488	85037.1	0.680297	0.505904	849.601	1436	1436	692.789	87.1028	14.1197	30.4052	64.7824	2727.29
	ColliculusInferior_Merge	135	65.5101	89.6012	0.011488	94072.5	0.75258	0.595105	1051.81	1436	1436	791.871	89.6324	15.974	38.4685	79.5966	3382.39
	ColliculusInferior_Merge	145	83.6131	103.894	0.011488	120068	0.960547	0.367081	649.199	1436	1436	623.137	103.93	17.7563	42.9595	106.221	4218.52
	ColliculusInferior_Merge	155	57.7756	56.5314	0.011488	82965.8	0.663726	0.227883	513.156	1436	1436	426.246	56.5511	21.264	41.3581	76.574	4796.27
	ColliculusInferior_Merge	165	75.7403	86.106	0.011488	108763	0.870104	0.50774	817.743	1436	1436	676.714	86.136	20.5437	46.7338	101.009	5553.68
	ColliculusInferior_Merge	175	83.0322	80.7595	0.011488	119234	0.953873	0.560529	639.582	1436	1436	509.03	80.7877	25.7869	55.2848	115.507	6384
	ColliculusInferior_Merge	195	97.3531	102.68	0.011488	139799	1.11839	5.93784	937.007	1436	1436	725.634	102.716	28.8949	59.6004	127.981	9304.59
	ColliculusInferior_Merge	225	112.5	94.9036	0.011488	161550	1.2924	7.717	692.05	1436	1436	581.885	94.9367	41.812	80.9211	155.505	12679.6
	ColliculusInferior_Merge	270	69.8257	67.4674	0.011488	100270	0.802158	8.63124	671.135	1436	1436	599.616	67.4909	34.7061	52.1069	80.8144	16869.1
	ColliculusInferior_Merge	360	76.5789	40.2109	0.011488	109967	0.879739	13.7034	230.579	1436	1436	222.131	40.2249	47.3492	67.6472	96.1331	26058.6
	ColliculusInferior_Merge	480	56.2657	35.8155	0.011488	80797.5	0.64638	11.092	214.867	1436	1436	210.494	35.8279	35.2267	44.4388	62.7515	32810.5
	ColliculusInferior_Merge	690	48.6172	14.2804	0.011488	69814.4	0.558515	21.7796	128.006	1436	1436	118.198	14.2854	38.5244	46.9967	55.9705	47395.7
	ColliculusInferior_Merge	990	45.1084	12.7977	0.011488	64775.7	0.518205	17.1247	112.985	1436	1436	95.0976	12.8022	35.9126	43.227	51.9831	60928.2
	ColliculusInferior_Merge	1290	36.2705	11.0104	0.011488	52084.4	0.416675	14.7216	70.2275	1436	1436	68.7244	11.0142	27.2759	35.0464	43.9689	71809.3
	ColliculusInferior_Merge	1590	34.0737	8.5513	0.011488	48929.8	0.391439	13.3486	79.6001	1436	1436	72.5299	8.55428	28.1661	33.0863	39.1572	82031.4
	ColliculusInferior_Merge	1890	33.5059	10.6608	0.011488	48114.4	0.384915	12.8058	70.4728	1436	1436	68.8873	10.6645	25.9449	32.7237	39.9337	92083.2
	ColliculusInferior_Merge	2190	32.9247	10.4687	0.011488	47279.9	0.378239	12.1621	74.7629	1436	1436	70.8974	10.4724	25.3826	31.7794	39.3599	101961
	ColliculusInferior_Merge	2490	28.2958	8.64176	0.011488	40632.8	0.325062	11.1489	62.4551	1436	1436	59.3939	8.64477	21.9613	26.7015	32.9224	110449
	ColliculusInferior_Merge	2790	32.2684	10.4411	0.011488	46337.5	0.3707	13.1117	76.8257	1436	1436	75.0351	10.4447	24.4889	30.8549	38.7895	120130
	ColliculusInferior_Merge	3090	26.9952	8.94219	0.011488	38765.2	0.310121	11.0175	67.3406	1436	1436	62.0681	8.94531	20.1611	25.3924	32.345	128228
	ColliculusInferior_Merge	3390	28.3319	8.45044	0.011488	40684.6	0.325477	7.10805	59.4127	1436	1436	56.5119	8.45338	22.5217	28.0407	33.968	136728
	ColliculusInferior_Merge	3840	26.1643	7.32268	0.011488	37571.9	0.300575	9.16531	52.2357	1436	1436	50.5262	7.32524	20.8122	26.5482	31.1166	152427
	ColliculusInferior_Merge	4440	25.0643	8.55434	0.011488	35992.3	0.287938	10.8943	76.3355	1436	1436	69.5937	8.55733	18.7916	22.8301	29.5441	167465
	ColliculusInferior_Merge	5040	22.8654	6.99802	0.011488	32834.7	0.262677	7.5631	53.4778	1436	1436	49.4713	7.00046	18.0268	22.3098	26.7767	181184
	ColliculusInferior_Merge	5640	24.4745	6.86034	0.011488	35145.3	0.281163	8.83888	58.1745	1436	1436	52.0155	6.86273	19.3541	23.7456	29.1426	195869
	ColliculusInferior_Merge	6240	25.6664	5.72421	0.011488	36856.9	0.294856	13.1893	46.2772	1436	1436	45.1973	5.7262	21.6291	25.4201	29.2162	211269
	ColliculusInferior_Merge	6840	23.517	7.24789	0.011488	33770.4	0.270163	7.51627	53.6302	1436	1436	50.7016	7.25041	18.3452	22.1229	27.9704	225379
	Thalamus_Merge	5	0	0	0.061424	0	0	0	0	7678	7678	0	0	0	0	0	0
	Thalamus_Merge	15	0	0	0.061424	0	0	0	0	7678	7678	0	0	0	0	0	0
	Thalamus_Merge	25	0	0	0.061424	0	0	0	0	7678	7678	0	0	0	0	0	0
	Thalamus_Merge	35	0	0	0.061424	0	0	0	0	7678	7678	0	0	0	0	0	0
	Thalamus_Merge	45	2.28171	11.1263	0.061424	17519	0.140152	-3.70531e-05	231.031	7678	7678	185.353	11.127	-3.09486e-05	-2.76994e-05	0.066753	22.8171
	Thalamus_Merge	55	10.2132	26.7057	0.061424	78416.6	0.627333	-6.59833e-05	400.303	7678	7678	356.8	26.7074	0.071695	0.909013	7.18475	124.949
	Thalamus_Merge	65	12.4652	31.5401	0.061424	95708.2	0.765665	-7.3567e-05	370.538	7678	7678	351.669	31.5422	0.275339	1.67541	9.58839	249.601
	Thalamus_Merge	75	24.2763	45.5326	0.061424	186394	1.49115	-8.03284e-05	582.948	7678	7678	521.233	45.5356	1.44299	6.59585	26.0976	492.364
	Thalamus_Merge	85	27.3283	49.1724	0.061424	209827	1.67861	-0.000103496	883.219	7678	7678	591.907	49.1756	1.69311	8.37091	30.7543	765.648
	Thalamus_Merge	95	36.5568	57.7605	0.061424	280683	2.24546	-0.000100805	647.597	7678	7678	570.499	57.7643	3.41115	14.0072	45.7925	1131.22
	Thalamus_Merge	105	40.2632	71.6586	0.061424	309141	2.47313	-0.000104628	917.837	7678	7678	821.05	71.6632	4.08372	14.8115	43.9662	1533.85
	Thalamus_Merge	115	48.1162	69.3114	0.061424	369436	2.95549	0.007517	725.029	7678	7678	678.995	69.3159	6.10178	21.1067	61.2164	2015.01
	Thalamus_Merge	125	64.1159	89.1832	0.061424	492282	3.93826	0.020378	1055.02	7678	7678	913.96	89.189	9.5983	31.1707	82.7588	2656.17
	Thalamus_Merge	135	56.6571	75.667	0.061424	435013	3.48011	0.03196	992.959	7678	7678	783.034	75.672	11.0599	30.4942	71.0715	3222.74
	Thalamus_Merge	145	63.1618	85.385	0.061424	484956	3.87965	0.08864	834.628	7678	7678	773.549	85.3906	9.64029	31.2511	82.2675	3854.36
	Thalamus_Merge	155	68.7145	92.1666	0.061424	527590	4.22072	0.061679	987.354	7678	7678	864.015	92.1726	13.0071	35.0099	86.6047	4541.5
	Thalamus_Merge	165	61.1229	79.8146	0.061424	469301	3.75441	0.032897	630.527	7678	7678	621.222	79.8198	8.95556	30.5958	81.8835	5152.73
	Thalamus_Merge	175	49.4621	63.7277	0.061424	379770	3.03816	0.026336	658.705	7678	7678	584.454	63.7318	7.63559	26.3184	66.0524	5647.35
	Thalamus_Merge	195	62.6257	59.295	0.061424	480840	3.84672	2.19302	567.965	7678	7678	529.289	59.2989	23.8616	44.0477	80.3959	7526.13
	Thalamus_Merge	225	76.1129	77.3854	0.061424	584395	4.67516	1.18867	1023.21	7678	7678	855.585	77.3904	28.041	52.0319	95.2271	9809.51
	Thalamus_Merge	270	74.0987	54.3433	0.061424	568930	4.55144	3.62795	631.46	7678	7678	459.587	54.3468	35.3058	59.437	96.495	14255.4
	Thalamus_Merge	360	64.8896	34.879	0.061424	498222	3.98578	8.97268	278.658	7678	7678	270.418	34.8813	38.3811	58.3026	84.1599	22042.2
	Thalamus_Merge	480	53.0088	27.6738	0.061424	407001	3.25601	10.3988	209.85	7678	7678	199.991	27.6756	33.7267	46.3521	64.8316	28403.2
	Thalamus_Merge	690	43.6164	16.7456	0.061424	334887	2.67909	10.905	130.731	7678	7678	128.921	16.7466	31.4596	41.7853	53.5157	41488.2
	Thalamus_Merge	990	36.9612	13.3301	0.061424	283788	2.27031	8.75816	123.076	7678	7678	109.564	13.3309	27.3515	35.1208	44.4449	52576.5
	Thalamus_Merge	1290	30.2875	12.2099	0.061424	232547	1.86038	8.39366	107.552	7678	7678	100.382	12.2107	21.2997	27.7012	36.8027	61662.8
	Thalamus_Merge	1590	29.6057	11.4425	0.061424	227313	1.8185	7.09308	95.4017	7678	7678	88.7169	11.4432	21.2994	27.8358	35.84	70544.5
	Thalamus_Merge	1890	28.8087	11.037	0.061424	221193	1.76954	7.89349	91.0846	7678	7678	89.2348	11.0377	20.8525	27.212	34.8222	79187.1
	Thalamus_Merge	2190	26.9497	10.6314	0.061424	206920	1.65536	5.72477	82.1619	7678	7678	78.4203	10.6321	19.0094	25.598	33.2478	87272
	Thalamus_Merge	2490	23.2209	9.88173	0.061424	178290	1.42632	4.40762	95.6975	7678	7678	90.862	9.88237	16.3115	21.5347	28.0061	94238.3
	Thalamus_Merge	2790	23.9316	10.7388	0.061424	183747	1.46998	5.80527	100.869	7678	7678	88.6172	10.7395	16.2449	21.7199	29.137	101418
	Thalamus_Merge	3090	23.7778	10.3852	0.061424	182566	1.46053	4.97063	97.8055	7678	7678	80.4793	10.3859	16.53	21.7296	28.7447	108551
	Thalamus_Merge	3390	23.5135	10.5098	0.061424	180537	1.44429	5.10338	103.733	7678	7678	88.1749	10.5105	16.0916	21.2302	28.4727	115605
	Thalamus_Merge	3840	23.6366	7.82338	0.061424	181482	1.45185	7.86744	64.5113	7678	7678	62.3389	7.82389	17.8259	22.4096	28.1385	129787
	Thalamus_Merge	4440	21.4878	7.71424	0.061424	164983	1.31987	7.79242	72.3484	7678	7678	65.6017	7.71475	16.2724	19.8264	24.9122	142680
	Thalamus_Merge	5040	19.454	6.58803	0.061424	149367	1.19494	4.43659	64.6741	7678	7678	59.3626	6.58846	14.5914	18.4029	23.2333	154352
	Thalamus_Merge	5640	18.7111	6.646	0.061424	143664	1.14931	6.31919	55.7377	7678	7678	53.369	6.64643	14.015	17.5443	21.9973	165579
	Thalamus_Merge	6240	19.2021	7.64529	0.061424	147434	1.17947	4.84902	65.0165	7678	7678	61.1346	7.64579	13.6611	18.0066	23.3099	177100
	Thalamus_Merge	6840	18.3132	7.26879	0.061424	140609	1.12487	4.99224	69.5663	7678	7678	59.9295	7.26927	13.0755	17.1533	21.8682	188088
	Whole_brain	5	0	0	1.36403	0	0	0	0	170504	170504	0	0	0	0	0	0
	Whole_brain	15	0	0	1.36403	0	0	0	0	170504	170504	0	0	0	0	0	0
	Whole_brain	25	0	0	1.36403	0	0	0	0	170504	170504	0	0	0	0	0	0
	Whole_brain	35	0	0	1.36403	0	0	0	0	170504	170504	0	0	0	0	0	0
	Whole_brain	45	2.38869	10.7735	1.36403	407282	3.25825	-3.70531e-05	344.678	170504	170504	307.125	10.7736	-2.75916e-05	-1.42109e-14	0.228121	23.8869
	Whole_brain	55	6.57837	20.2805	1.36403	1.12164e+06	8.97311	-6.78711e-05	494.188	170504	170504	456.075	20.2805	-2.84217e-14	0.330845	3.60155	89.6706
	Whole_brain	65	12.5061	30.3311	1.36403	2.13234e+06	17.0588	-7.6198e-05	658.405	170504	170504	580.076	30.3312	0.115681	1.68651	10.2944	214.732
	Whole_brain	75	17.9473	39.7814	1.36403	3.06008e+06	24.4807	-8.03284e-05	1038.7	170504	170504	1011	39.7815	0.516975	3.73684	17.1108	394.205
	Whole_brain	85	20.9463	42.2712	1.36403	3.57142e+06	28.5714	-0.000106538	1109.86	170504	170504	875.249	42.2713	0.975919	5.36784	21.232	603.668
	Whole_brain	95	28.0879	52.8682	1.36403	4.78911e+06	38.3129	-0.000106726	1136.78	170504	170504	1017.36	52.8683	1.86943	8.75802	30.3644	884.547
	Whole_brain	105	34.7354	62.2578	1.36403	5.92253e+06	47.3802	-0.000143867	1134.54	170504	170504	1059.44	62.2579	3.06081	12.14	38.2804	1231.9
	Whole_brain	115	42.1058	68.1504	1.36403	7.1792e+06	57.4336	-0.00014738	1197.8	170504	170504	1109.62	68.1506	4.89078	17.0301	49.6987	1652.96
	Whole_brain	125	51.0803	79.8241	1.36403	8.7094e+06	69.6752	-0.000148838	1844.75	170504	170504	1410.04	79.8244	6.60742	22.0412	60.4601	2163.76
	Whole_brain	135	57.0917	86.3881	1.36403	9.73437e+06	77.8749	-0.000211608	1649.41	170504	170504	1510.23	86.3884	7.95808	25.6603	69.3964	2734.68
	Whole_brain	145	56.8752	84.4959	1.36403	9.69745e+06	77.5796	-0.00014073	1372.22	170504	170504	1288.88	84.4961	8.39888	26.3083	70.1506	3303.43
	Whole_brain	155	56.086	81.8781	1.36403	9.56288e+06	76.5031	-0.000212755	1295.81	170504	170504	1240.49	81.8783	8.09374	26.0728	69.1211	3864.29
	Whole_brain	165	59.1244	84.7436	1.36403	10080950	80.6476	-0.000146939	1221.91	170504	170504	1203.98	84.7438	9.44295	28.6747	73.1263	4455.54
	Whole_brain	175	54.0184	81.3229	1.36403	9.21036e+06	73.6829	-0.000150761	1236.92	170504	170504	1182.12	81.3232	7.48464	23.938	65.2868	4995.72
	Whole_brain	195	67.0062	68.3081	1.36403	11424830	91.3987	0.018754	1074.91	170504	170504	1008.69	68.3083	23.0724	45.568	87.0369	7005.91
	Whole_brain	225	65.4245	67.1006	1.36403	11155140	89.2412	0.106112	1116.99	170504	170504	1028.63	67.1007	22.8456	44.6278	83.5718	8968.64
	Whole_brain	270	63.8082	50.4938	1.36403	10879550	87.0364	0.159098	927.188	170504	170504	842.215	50.4939	30.019	50.5258	82.4655	12797.1
	Whole_brain	360	57.8134	33.7748	1.36403	9.85742e+06	78.8594	0.727845	687.776	170504	170504	609.735	33.7749	34.2863	51.0472	73.4213	19734.7
	Whole_brain	480	49.5702	29.2979	1.36403	8.45191e+06	67.6153	1.0038	480.468	170504	170504	453.197	29.298	29.5043	43.7061	62.4067	25683.2
	Whole_brain	690	46.1927	18.7718	1.36403	7.87604e+06	63.0083	3.6317	268.9	170504	170504	239.391	18.7718	32.9978	43.5858	56.2933	39541
	Whole_brain	990	40.9866	17.828	1.36403	6.98837e+06	55.907	2.92304	260.861	170504	170504	247.835	17.828	28.6028	38.2667	50.0649	51836.9
	Whole_brain	1290	36.4587	16.3366	1.36403	6.21635e+06	49.7308	2.51099	243.079	170504	170504	227.013	16.3366	24.9074	33.8008	45.1311	62774.5
	Whole_brain	1590	36.169	16.995	1.36403	6.16696e+06	49.3357	2.08018	243.959	170504	170504	230.399	16.995	24.4377	33.3999	44.6149	73625.2
	Whole_brain	1890	34.3722	16.9727	1.36403	5.86059e+06	46.8847	0.778481	200.117	170504	170504	194.168	16.9727	22.7721	31.4869	42.4104	83936.9
	Whole_brain	2190	33.5006	16.2335	1.36403	5.71199e+06	45.6959	1.8401	257.062	170504	170504	246.898	16.2335	22.538	30.8462	41.0038	93987.1
	Whole_brain	2490	31.9023	16.2846	1.36403	5.43948e+06	43.5158	2.35948	204.995	170504	170504	200.368	16.2846	20.5769	28.985	39.8563	103558
	Whole_brain	2790	30.447	15.579	1.36403	5.19133e+06	41.5306	1.46232	237.767	170504	170504	219.896	15.579	19.6105	27.8035	37.9813	112692
	Whole_brain	3090	29.9066	15.956	1.36403	5.0992e+06	40.7936	1.9505	246.222	170504	170504	218.808	15.9561	18.9488	26.9644	37.2586	121664
	Whole_brain	3390	30.1997	16.5623	1.36403	5.14918e+06	41.1934	1.10988	274.07	170504	170504	255.427	16.5624	18.7861	27.1769	37.856	130724
	Whole_brain	3840	29.9226	13.3971	1.36403	5.10193e+06	40.8154	2.76494	175.251	170504	170504	164.661	13.3971	20.8503	27.6181	36.2895	148677
	Whole_brain	4440	29.3107	14.5437	1.36403	4.9976e+06	39.9808	2.8699	263.903	170504	170504	257.799	14.5438	19.5717	26.7725	35.6908	166264
	Whole_brain	5040	28.7484	14.8414	1.36403	4.90171e+06	39.2137	1.63765	234.761	170504	170504	227.902	14.8414	18.9038	25.9808	35.0814	183513
	Whole_brain	5640	28.899	15.1743	1.36403	4.92739e+06	39.4191	3.32645	238.232	170504	170504	220.008	15.1743	18.476	25.8506	35.5987	200852
	Whole_brain	6240	27.5074	14.9379	1.36403	4.69013e+06	37.521	1.68934	257.424	170504	170504	227.258	14.938	17.6639	24.6079	33.9211	217357
	Whole_brain	6840	27.3034	15.388	1.36403	4.65534e+06	37.2428	2.23218	330.543	170504	170504	313.992	15.388	17.0616	24.3268	33.8346	233739

## Sheet: Animal 3 PET Raw TAC
	VoiName(Region) [string]	Time [seconds]	Averaged [kBq/cc]	Sd [kBq/cc]	Volume [ccm]	Total(SUM) [kBq/cc]	Total(AVR*VOL) [(kBq/cc)*(ccm)]	Min [kBq/cc]	Max [kBq/cc]	NumberOfPixels [voxels]	NumberOfEffectivePixels [voxels]	HotAveraged(5) [kBq/cc]	Stdv [kBq/cc]	Q1 [kBq/cc]	Median [kBq/cc]	Q3 [kBq/cc]	AreaUnderCurve [(kBq/cc)*(seconds)]
	Heart	5	0	0	1.05459	0	0	0	0	16478	16478	0	0	0	0	0	0
	Heart	15	0	0	1.05459	0	0	0	0	16478	16478	0	0	0	0	0	0
	Heart	25	8.62689	26.7266	1.05459	142154	9.09785	-1.27787e-05	753.638	16478	16478	581.965	26.7274	1.69268e-06	0.134999	4.76584	86.2689
	Heart	35	41.6351	82.8735	1.05459	686063	43.908	-5.99697e-05	1390.53	16478	16478	1196.7	82.876	2.83646	12.5148	40.9626	502.62
	Heart	45	75.9348	129.518	1.05459	1.25125e+06	80.0802	-5.76638e-05	1833.3	16478	16478	1645.24	129.522	9.37499	29.8528	84.6399	1261.97
	Heart	55	100.521	155.332	1.05459	1.65639e+06	106.009	-2.10255e-05	2391.29	16478	16478	1979.29	155.337	17.1326	46.4813	115.747	2267.18
	Heart	65	142.307	216.996	1.05459	2.34493e+06	150.075	-6.19516e-06	3131.24	16478	16478	2833.2	217.002	26.3977	68.6538	161.551	3690.25
	Heart	75	155.589	225.418	1.05459	2.56379e+06	164.083	0.287493	2754.71	16478	16478	2661.83	225.425	31.3233	79.501	182.877	5246.13
	Heart	85	195.067	270.789	1.05459	3.21432e+06	205.716	0.149067	3488.1	16478	16478	3074.7	270.797	41.5593	99.379	234.523	7196.81
	Heart	95	217.506	301.094	1.05459	3.58406e+06	229.38	0.13067	6201.11	16478	16478	5019.83	301.103	51.6767	120.127	262.954	9371.86
	Heart	105	238.47	300.873	1.05459	3.92951e+06	251.489	0.098284	4628.86	16478	16478	3746.85	300.882	60.1087	137.913	294.95	11756.6
	Heart	115	267.144	338.006	1.05459	4.40201e+06	281.728	0.375457	4513.13	16478	16478	4141.69	338.016	70.5713	153.102	321.096	14428
	Heart	125	273.707	348.456	1.05459	4.51015e+06	288.649	0.228673	5238.42	16478	16478	4306.26	348.466	67.1157	157.374	337.264	17165.1
	Heart	135	269.961	345.616	1.05459	4.44842e+06	284.699	0.077588	4376.89	16478	16478	4053.11	345.627	68.4544	154.621	330.442	19864.7
	Heart	145	278.142	359.235	1.05459	4.58322e+06	293.326	0.097742	5519.67	16478	16478	4539.5	359.245	70.0864	156.143	341.124	22646.1
	Heart	155	285.591	373.425	1.05459	4.70597e+06	301.182	-3.02456e-05	6458.94	16478	16478	5292.09	373.436	70.1191	160.811	344.781	25502
	Heart	165	291.837	386.47	1.05459	4.80889e+06	307.769	0.413373	6469.31	16478	16478	5644.05	386.482	70.1037	164.422	354.293	28420.4
	Heart	175	287.011	362.966	1.05459	4.72937e+06	302.68	0.158402	5083.42	16478	16478	4217.64	362.977	71.2081	162.937	350.066	31290.5
	Heart	205	355.028	257.751	1.05459	5.85014e+06	374.409	4.42563	2852.43	16478	16478	2478.52	257.758	175.93	289.797	457.441	45151.5
	Heart	235	348.193	251.726	1.05459	5.73752e+06	367.201	2.96287	2619.03	16478	16478	2378.44	251.734	173.433	282.233	450.029	55597.3
	Heart	295	374.589	197.785	1.05459	6.17247e+06	395.038	17.3365	2139.96	16478	16478	1835.69	197.791	234.172	336.324	473.576	83493.5
	Heart	415	386.798	156.963	1.05459	6.37366e+06	407.914	45.1917	1404.03	16478	16478	1305.91	156.968	271.51	365.085	476.312	141330
	Heart	535	379.633	162.143	1.05459	6.25559e+06	400.358	22.6781	1232.25	16478	16478	1175.53	162.148	259.713	355.189	471.353	186886
	Heart	835	363.55	115.067	1.05459	5.99058e+06	383.397	84.3602	935.907	16478	16478	910.955	115.07	278.469	353.382	436.935	329394
	Heart	1135	320.083	105.559	1.05459	5.27433e+06	337.557	66.7619	874.965	16478	16478	831.634	105.562	243.34	307.855	384.938	425419
	Heart	1435	285.585	97.2722	1.05459	4.70587e+06	301.176	39.4057	773.7	16478	16478	717.018	97.2752	214.264	274.441	345.443	511095
	Heart	1735	255.044	88.8686	1.05459	4.20261e+06	268.967	50.2188	719.372	16478	16478	683.027	88.8713	188.541	244.67	309.548	587608
	Heart	2035	228.086	81.3293	1.05459	3.7584e+06	240.538	38.5173	622.033	16478	16478	606.309	81.3318	167.737	218.384	276.17	656034
	Heart	2335	205.636	73.4783	1.05459	3.38846e+06	216.862	25.5089	611.616	16478	16478	563.116	73.4805	152.196	196.294	247.467	717724
	Heart	2635	186.937	71.6059	1.05459	3.08034e+06	197.142	32.4911	633.461	16478	16478	579.507	71.608	134.571	176.291	227.997	773805
	Heart	2935	175.272	68.6324	1.05459	2.88813e+06	184.841	33.5392	534.643	16478	16478	524.43	68.6345	124.935	165.605	214.448	826387
	Heart	3235	161.794	63.6219	1.05459	2.66605e+06	170.627	22.2229	578.511	16478	16478	512.489	63.6238	115.999	152.083	197.169	874925
	Heart	3535	150.807	58.2914	1.05459	2.485e+06	159.04	30.6861	474.658	16478	16478	452.838	58.2932	108.432	142.136	183.783	920167
	Heart	4135	139.158	42.6779	1.05459	2.29304e+06	146.755	38.6925	349.833	16478	16478	332.503	42.6792	108.103	133.767	164.907	1.02541e+06
	Heart	4735	126.203	40.9525	1.05459	2.07957e+06	133.093	33.6919	405.147	16478	16478	384.87	40.9537	96.1574	121.067	150.814	1.10113e+06
	Heart	5335	114.683	38.4296	1.05459	1.88975e+06	120.944	26.295	325.938	16478	16478	313.37	38.4308	86.4409	109.956	136.976	1.16994e+06
	Heart	5935	106.218	36.8009	1.05459	1.75025e+06	112.016	21.5238	350.458	16478	16478	330.009	36.802	79.9414	101.347	126.783	1.23367e+06
	Heart	6535	97.7404	35.6857	1.05459	1.61057e+06	103.076	22.4414	312.479	16478	16478	295.743	35.6867	72.0181	92.7234	117.783	1.29232e+06
	Heart	7135	92.7745	34.1752	1.05459	1.52874e+06	97.8392	19.0341	384.79	16478	16478	293.497	34.1762	68.3453	87.8734	111.61	1.34798e+06
	Lungs Merge	5	0	0	2.86788	0	0	0	0	44738	44810.6	0	0	0	0	0	0
	Lungs Merge	15	0	0	2.86788	0	0	0	0	44738	44810.6	0	0	0	0	0	0
	Lungs Merge	25	16.2215	51.7107	2.86788	726895	46.5213	0	944.551	44738	44810.6	868.097	6.67512	0	0	8.41177	162.215
	Lungs Merge	35	104.801	206.092	2.86788	4.69621e+06	300.557	0	3458.63	44738	44810.6	3002.42	26.6036	6.39539	31.6049	105.746	1210.23
	Lungs Merge	45	169.706	294.795	2.86788	7.60462e+06	486.696	0	4781.76	44738	44810.6	4192.14	38.0539	19.6982	66.0902	184.991	2907.28
	Lungs Merge	55	217.049	355.382	2.86788	9.7261e+06	622.47	0	4819.42	44738	44810.6	4262.12	45.8747	30.1589	92.1432	241.872	5077.77
	Lungs Merge	65	252.302	407.389	2.86788	11305820	723.573	0	7358.26	44738	44810.6	6433.57	52.5881	41.212	115.147	289.055	7600.79
	Lungs Merge	75	284.585	436.922	2.86788	12752460	816.157	0	9422.23	44738	44810.6	6905.21	56.4004	50.601	137.471	332.119	10446.6
	Lungs Merge	85	313.175	461.27	2.86788	14033570	898.149	0	8932.2	44738	44810.6	7031.5	59.5435	59.9496	157.963	367.307	13578.4
	Lungs Merge	95	325.976	467.158	2.86788	14607200	934.861	0	6367.53	44738	44810.6	5876.7	60.3034	64.4597	170.301	386.409	16838.2
	Lungs Merge	105	343.946	505.543	2.86788	15412460	986.398	0	6518.33	44738	44810.6	6362.14	65.2585	67.349	174.696	404.612	20277.6
	Lungs Merge	115	329.611	496.857	2.86788	14770100	945.286	0	8678.65	44738	44810.6	7630.75	64.1372	62.9102	164.285	387.475	23573.7
	Lungs Merge	125	291.501	444.832	2.86788	13062340	835.99	0	7440.24	44738	44810.6	6422.55	57.4215	53.5597	143.186	340.833	26488.7
	Lungs Merge	135	258.638	416.461	2.86788	11589750	741.744	0	7553.6	44738	44810.6	7080.36	53.7592	43.5823	120.676	297.25	29075.1
	Lungs Merge	145	249.27	391.878	2.86788	11169950	714.877	0	5451.1	44738	44810.6	5059.39	50.5859	42.3806	116.336	286.387	31567.8
	Lungs Merge	155	231.223	372.003	2.86788	10361230	663.119	0	5502.67	44738	44810.6	5194.77	48.0204	37.3629	104.77	262.583	33880.1
	Lungs Merge	165	215.711	361.971	2.86788	9.66617e+06	618.635	0	6271.68	44738	44810.6	5172.67	46.7253	33.2653	95.0688	239.798	36037.2
	Lungs Merge	175	198.335	325.281	2.86788	8.88753e+06	568.802	0	4385.78	44738	44810.6	4189.85	41.9892	30.4923	86.2844	222.515	38020.5
	Lungs Merge	205	219.79	233.532	2.86788	9.84895e+06	630.333	0	3910.61	44738	44810.6	3216.75	30.1457	77.0029	151.934	277.658	46704.9
	Lungs Merge	235	186.531	204.571	2.86788	8.35857e+06	534.948	0	3954.61	44738	44810.6	3295.97	26.4072	62.5699	127.514	234.108	52300.8
	Lungs Merge	295	173.847	141.492	2.86788	7.79021e+06	498.573	0	1970.37	44738	44810.6	1819.47	18.2646	80.9051	137.472	220.971	65434.5
	Lungs Merge	415	144.763	93.1978	2.86788	6.48693e+06	415.163	0	1365.84	44738	44810.6	1148.42	12.0305	81.1966	123.991	181.294	87585.2
	Lungs Merge	535	112.934	76.7415	2.86788	5.06066e+06	323.883	0	1718.67	44738	44810.6	1104.35	9.90624	61.8183	94.7552	140.768	101137
	Lungs Merge	835	87.2365	43.0048	2.86788	3.90912e+06	250.184	0.080688	782.536	44738	44810.6	569.177	5.55131	57.8636	78.7318	105.015	136316
	Lungs Merge	1135	70.2057	37.3467	2.86788	3.14596e+06	201.342	0	532.038	44738	44810.6	442.546	4.82093	44.9323	62.1809	85.2662	157378
	Lungs Merge	1435	60.264	33.6846	2.86788	2.70047e+06	172.83	0	624.878	44738	44810.6	468.375	4.3482	38.2345	52.9137	72.6588	175457
	Lungs Merge	1735	56.0657	31.2035	2.86788	2.51234e+06	160.79	0	410.568	44738	44810.6	393.544	4.02793	35.3423	49.3328	67.7473	192277
	Lungs Merge	2035	51.6839	29.7993	2.86788	2.31599e+06	148.223	0	438.909	44738	44810.6	423.322	3.84667	31.9887	45.2477	62.9376	207782
	Lungs Merge	2335	48.8023	28.21	2.86788	2.18686e+06	139.959	0	673.88	44738	44810.6	483.529	3.64152	30.2792	42.63	59.2979	222422
	Lungs Merge	2635	45.9803	27.4815	2.86788	2.06041e+06	131.866	0	392.715	44738	44810.6	336.315	3.54747	28.0609	39.7472	55.8111	236217
	Lungs Merge	2935	44.9693	26.9274	2.86788	2.0151e+06	128.967	0	414.029	44738	44810.6	335.525	3.47595	27.2168	38.9988	54.6187	249707
	Lungs Merge	3235	42.5174	26.3415	2.86788	1.90523e+06	121.935	0	668.084	44738	44810.6	456.959	3.40032	25.423	36.6053	51.7693	262463
	Lungs Merge	3535	40.9449	25.3304	2.86788	1.83477e+06	117.425	0	512.816	44738	44810.6	403.797	3.2698	24.3673	35.2334	50.1204	274746
	Lungs Merge	4135	39.9767	19.9271	2.86788	1.79138e+06	114.648	0.61377	840.801	44738	44810.6	363.288	2.5723	27.1249	36.0531	47.4804	304801
	Lungs Merge	4735	37.9523	19.1146	2.86788	1.70067e+06	108.843	0	335.484	44738	44810.6	289.571	2.46743	25.1854	33.9562	45.331	327573
	Lungs Merge	5335	35.8286	17.961	2.86788	1.6055e+06	102.752	0	443.15	44738	44810.6	270.035	2.31852	23.7562	32.0981	43.0695	349070
	Lungs Merge	5935	34.1937	17.6049	2.86788	1.53224e+06	98.0635	0	292.2	44738	44810.6	233.614	2.27255	22.3013	30.414	41.0408	369586
	Lungs Merge	6535	32.837	17.913	2.86788	1.47145e+06	94.1727	0	225.264	44738	44810.6	207.072	2.31231	20.9796	28.9295	39.4707	389288
	Lungs Merge	7135	31.7993	17.7598	2.86788	1.42495e+06	91.1965	0	322.699	44738	44810.6	235.253	2.29253	19.9959	27.9097	38.4183	408368
	Pituitary_o	5	0	0	0.005864	0	0	0	0	733	733	0	0	0	0	0	0
	Pituitary_o	15	0	0	0.005864	0	0	0	0	733	733	0	0	0	0	0	0
	Pituitary_o	25	0	0	0.005864	0	0	0	0	733	733	0	0	0	0	0	0
	Pituitary_o	35	10.969	15.2325	0.005864	8040.28	0.064322	-2.79825e-05	113.173	733	733	100.421	15.2429	2.03924	5.31938	12.4409	109.69
	Pituitary_o	45	11.9012	20.2054	0.005864	8723.56	0.069788	-4.56772e-05	218.241	733	733	154.148	20.2192	0.777999	4.3594	14.5434	228.702
	Pituitary_o	55	25.6574	29.856	0.005864	18806.9	0.150455	0.020284	212.538	733	733	166.67	29.8764	2.89075	14.7594	37.7201	485.276
	Pituitary_o	65	37.5449	45.3028	0.005864	27520.4	0.220163	0.263304	373.001	733	733	275.903	45.3338	6.13861	19.1954	53.1209	860.724
	Pituitary_o	75	20.6953	25.233	0.005864	15169.7	0.121357	0.38985	204.146	733	733	162.773	25.2502	4.62121	11.2014	26.4939	1067.68
	Pituitary_o	85	58.2077	69.0782	0.005864	42666.2	0.34133	0.390628	448.076	733	733	405.081	69.1253	16.274	37.231	69.1678	1649.75
	Pituitary_o	95	32.2572	46.5807	0.005864	23644.5	0.189156	1.25057	396.779	733	733	336.703	46.6125	8.29975	15.3764	37.7724	1972.33
	Pituitary_o	105	78.714	83.3094	0.005864	57697.3	0.461579	0.937009	514.472	733	733	461.861	83.3663	22.2169	52.4598	99.0211	2759.47
	Pituitary_o	115	83.4272	74.5164	0.005864	61152.1	0.489217	2.35904	574.515	733	733	483.439	74.5673	35.8005	62.0855	104.218	3593.74
	Pituitary_o	125	64.9197	97.051	0.005864	47586.1	0.380689	0.981478	752.052	733	733	650.09	97.1173	12.7066	28.8804	70.8515	4242.93
	Pituitary_o	135	41.5299	46.2973	0.005864	30441.4	0.243531	1.58602	412.754	733	733	322.287	46.3289	13.2342	24.1634	54.7286	4658.23
	Pituitary_o	145	39.4199	46.027	0.005864	28894.8	0.231158	1.82344	364.027	733	733	271.274	46.0584	11.1334	20.6628	48.3662	5052.43
	Pituitary_o	155	56.4817	57.5992	0.005864	41401.1	0.331209	0.807042	410.831	733	733	331.402	57.6385	16.0552	37.5902	80.1422	5617.25
	Pituitary_o	165	36.1359	36.8781	0.005864	26487.6	0.211901	0.920451	320.128	733	733	265.056	36.9032	14.6466	23.7789	44.7491	5978.61
	Pituitary_o	175	50.823	45.7838	0.005864	37253.3	0.298026	0.977622	410.138	733	733	328.521	45.815	20.8782	39.0742	67.7641	6486.84
	Pituitary_o	195	112.265	105.799	0.005864	82290.3	0.658322	6.30206	544.139	733	733	509.088	105.871	35.6517	72.8923	153.444	9854.79
	Pituitary_o	225	76.5876	64.4158	0.005864	56138.7	0.44911	5.64525	506.465	733	733	422.373	64.4598	34.6035	56.6066	93.9756	12152.4
	Pituitary_o	270	67.2647	41.6015	0.005864	49305	0.39444	13.2733	335.339	733	733	274.776	41.6299	38.6439	55.7025	86.6039	16188.3
	Pituitary_o	360	86.6025	47.3241	0.005864	63479.6	0.507837	25.8666	282.23	733	733	258.891	47.3564	52.3165	71.2541	110.689	26580.6
	Pituitary_o	480	69.1095	32.247	0.005864	50657.3	0.405258	12.8283	218.749	733	733	195.976	32.269	46.2747	63.192	85.9583	34873.7
	Pituitary_o	690	69.5498	21.3281	0.005864	50980	0.40784	28.8523	151.616	733	733	137.338	21.3427	52.4653	65.8825	85.0295	55738.7
	Pituitary_o	990	68.4633	29.9023	0.005864	50183.6	0.401469	20.3897	204.293	733	733	187.739	29.9227	49.1488	64.0011	79.6563	76277.7
	Pituitary_o	1290	50.5441	18.902	0.005864	37048.8	0.296391	17.6232	106.086	733	733	103.849	18.9149	34.3093	47.769	64.6669	91440.9
	Pituitary_o	1590	50.7478	16.0999	0.005864	37198.1	0.297585	22.1115	107.743	733	733	104.088	16.1109	38.0634	47.7711	61.4761	106665
	Pituitary_o	1890	58.5705	20.885	0.005864	42932.2	0.343457	14.4838	130.236	733	733	118.865	20.8992	42.0001	55.8025	73.4089	124236
	Pituitary_o	2190	44.5664	17.0398	0.005864	32667.2	0.261337	15.803	148.742	733	733	129.86	17.0514	34.5184	41.2423	50.6228	137606
	Pituitary_o	2490	64.0677	27.6597	0.005864	46961.6	0.375693	20.0785	142.9	733	733	137.399	27.6786	40.5229	60.2558	84.2498	156827
	Pituitary_o	2790	73.7651	44.9717	0.005864	54069.8	0.432558	16.787	255.974	733	733	233.157	45.0024	39.1357	60.281	101.438	178956
	Pituitary_o	3090	59.4507	22.5143	0.005864	43577.4	0.348619	13.068	129.976	733	733	125.848	22.5296	43.3617	58.4369	74.1459	196791
	Pituitary_o	3390	46.8539	21.6719	0.005864	34343.9	0.274751	15.2346	126.966	733	733	118.869	21.6867	30.4708	41.4342	58.0964	210847
	Pituitary_o	3840	43.4837	18.7889	0.005864	31873.6	0.254989	15.2284	103.474	733	733	99.5314	18.8017	27.4078	40.4837	56.2556	236938
	Pituitary_o	4440	55.1106	27.672	0.005864	40396	0.323168	15.2886	148.079	733	733	141.82	27.6909	33.7212	46.2453	70.6043	270004
	Pituitary_o	5040	51.0335	24.1508	0.005864	37407.6	0.299261	15.2406	188.28	733	733	162.249	24.1673	34.6616	46.864	61.4906	300624
	Pituitary_o	5640	48.108	24.6921	0.005864	35263.1	0.282105	12.5065	133.064	733	733	128.044	24.709	28.8254	40.5679	65.2853	329489
	Pituitary_o	6240	42.0744	20.1248	0.005864	30840.6	0.246724	14.6603	119.311	733	733	111.839	20.1385	27.3699	35.6454	51.4826	354734
	Pituitary_o	6840	49.8005	18.0152	0.005864	36503.8	0.29203	14.5652	119.678	733	733	112.577	18.0275	37.2417	46.6263	60.3511	384614
	Cerebellum-blood_o	5	0	0	0.005064	0	0	0	0	633	633	0	0	0	0	0	0
	Cerebellum-blood_o	15	0	0	0.005064	0	0	0	0	633	633	0	0	0	0	0	0
	Cerebellum-blood_o	25	0	0	0.005064	0	0	0	0	633	633	0	0	0	0	0	0
	Cerebellum-blood_o	35	11.0806	20.6457	0.005064	7013.99	0.056112	0.065252	153.141	633	633	139.23	20.662	0.841361	2.84359	10.8333	110.806
	Cerebellum-blood_o	45	24.549	27.6832	0.005064	15539.5	0.124316	0.044391	133.561	633	633	121.825	27.7051	2.70496	13.7296	37.8634	356.295
	Cerebellum-blood_o	55	22.3885	30.2469	0.005064	14171.9	0.113376	0.140854	214.589	633	633	199.463	30.2708	5.80611	11.8346	24.1377	580.181
	Cerebellum-blood_o	65	67.8637	73.9091	0.005064	42957.7	0.343662	2.84632	438.791	633	633	412.278	73.9675	19.5445	40.599	88.6911	1258.82
	Cerebellum-blood_o	75	54.9375	68.3438	0.005064	34775.4	0.278203	1.37151	474.541	633	633	440.802	68.3979	17.0053	32.975	63.8264	1808.19
	Cerebellum-blood_o	85	44.5538	41.2931	0.005064	28202.5	0.22562	2.14265	270.548	633	633	228.259	41.3258	13.6694	31.2889	61.8726	2253.73
	Cerebellum-blood_o	95	64.9926	52.6598	0.005064	41140.3	0.329122	5.25257	341.051	633	633	303.732	52.7014	22.3074	52.7696	92.0937	2903.66
	Cerebellum-blood_o	105	44.7229	54.9117	0.005064	28309.6	0.226477	1.48954	416.653	633	633	383.513	54.9551	12.5716	25.941	54.2704	3350.88
	Cerebellum-blood_o	115	84.4437	89.4466	0.005064	53452.9	0.427623	1.20678	439.439	633	633	418.74	89.5173	13.9786	54.0515	126.537	4195.32
	Cerebellum-blood_o	125	59.2652	56.3426	0.005064	37514.9	0.300119	3.22823	368.415	633	633	320.576	56.3872	21.9662	39.9389	77.4295	4787.97
	Cerebellum-blood_o	135	72.1646	61.8856	0.005064	45680.2	0.365442	4.6272	475.45	633	633	414.444	61.9346	26.2176	59.9463	98.1138	5509.62
	Cerebellum-blood_o	145	110.041	101.674	0.005064	69656.1	0.557249	4.61409	590.025	633	633	526.071	101.754	38.0969	73.9456	150.66	6610.03
	Cerebellum-blood_o	155	31.6032	40.5309	0.005064	20004.8	0.160039	0.48322	327.396	633	633	245.204	40.563	7.82001	17.5621	37.1751	6926.06
	Cerebellum-blood_o	165	120.179	123.89	0.005064	76073.3	0.608586	3.56306	685.253	633	633	671.423	123.988	34.1414	83.4726	150.115	8127.85
	Cerebellum-blood_o	175	25.413	23.902	0.005064	16086.4	0.128691	4.82873	173.24	633	633	148.08	23.9209	11.0455	17.5985	29.5323	8381.98
	Cerebellum-blood_o	195	101.147	50.3201	0.005064	64025.9	0.512207	7.73387	281.28	633	633	253.319	50.3599	60.042	96.6462	133.962	11416.4
	Cerebellum-blood_o	225	115.593	63.4095	0.005064	73170.7	0.585365	11.7128	338.466	633	633	321.372	63.4596	66.1914	105.271	156.889	14884.2
	Cerebellum-blood_o	270	81.3163	45.2705	0.005064	51473.2	0.411786	22.3464	289.399	633	633	261.701	45.3063	46.6694	68.9505	104.963	19763.2
	Cerebellum-blood_o	360	84.8402	21.1826	0.005064	53703.8	0.429631	41.5888	159.966	633	633	148.615	21.1993	68.9466	81.4456	99.8114	29944
	Cerebellum-blood_o	480	77.2526	26.4183	0.005064	48900.9	0.391207	32.4012	185.612	633	633	169.689	26.4392	57.5218	71.5913	92.5128	39214.3
	Cerebellum-blood_o	690	46.9647	15.7633	0.005064	29728.7	0.237829	26.6457	126.346	633	633	119.605	15.7757	36.8225	42.3434	51.517	53303.7
	Cerebellum-blood_o	990	46.8869	10.89	0.005064	29679.4	0.237435	21.0492	73.997	633	633	72.2181	10.8986	39.6451	46.0731	54.3508	67369.8
	Cerebellum-blood_o	1290	35.3407	8.2864	0.005064	22370.7	0.178965	16.1633	69.0563	633	633	65.3434	8.29295	29.5804	33.1025	38.8537	77972
	Cerebellum-blood_o	1590	34.6073	9.95147	0.005064	21906.4	0.175252	13.8812	66.8664	633	633	63.0913	9.95934	27.2753	33.2398	41.0549	88354.2
	Cerebellum-blood_o	1890	37.243	10.2665	0.005064	23574.8	0.188599	17.6882	72.3631	633	633	70.2082	10.2746	29.8198	35.7893	42.9725	99527.1
	Cerebellum-blood_o	2190	36.1175	9.54806	0.005064	22862.4	0.182899	12.8483	66.1466	633	633	60.9401	9.55561	29.8208	35.092	42.2935	110362
	Cerebellum-blood_o	2490	30.8028	7.36298	0.005064	19498.2	0.155985	14.9234	56.2415	633	633	53.6895	7.3688	25.4338	30.2373	34.9818	119603
	Cerebellum-blood_o	2790	27.1465	8.34347	0.005064	17183.7	0.13747	11.5159	55.0328	633	633	52.3754	8.35007	21.0709	26.5617	32.6481	127747
	Cerebellum-blood_o	3090	24.4651	5.9878	0.005064	15486.4	0.123891	12.3754	45.4584	633	633	44.4485	5.99253	19.7973	23.4811	28.4736	135087
	Cerebellum-blood_o	3390	25.5511	5.7008	0.005064	16173.8	0.12939	12.7674	47.2891	633	633	43.4312	5.70531	21.1089	26.0118	30.0445	142752
	Cerebellum-blood_o	3840	23.037	3.7744	0.005064	14582.4	0.116659	15.0674	32.7411	633	633	31.7397	3.77739	19.8246	23.3221	25.7012	156574
	Cerebellum-blood_o	4440	26.0017	5.37745	0.005064	16459.1	0.131673	13.5981	39.9502	633	633	38.1884	5.3817	22.2021	26.0057	29.8448	172175
	Cerebellum-blood_o	5040	22.6543	3.72659	0.005064	14340.2	0.114721	13.6814	34.5069	633	633	33.5416	3.72954	19.7432	22.5383	25.1468	185768
	Cerebellum-blood_o	5640	20.2065	2.81911	0.005064	12790.7	0.102326	13.9659	30.606	633	633	29.8257	2.82134	18.369	19.9076	21.8256	197892
	Cerebellum-blood_o	6240	20.6396	4.09194	0.005064	13064.9	0.104519	10.7439	35.8835	633	633	35.1675	4.09517	17.92	20.2667	22.6247	210275
	Cerebellum-blood_o	6840	19.5003	3.90147	0.005064	12343.7	0.09875	11.3089	32.76	633	633	32.1796	3.90456	16.5415	19.0135	21.6839	221976
	CentralCanal-PAG_o	5	0	0	0.009904	0	0	0	0	1238	1238	0	0	0	0	0	0
	CentralCanal-PAG_o	15	0	0	0.009904	0	0	0	0	1238	1238	0	0	0	0	0	0
	CentralCanal-PAG_o	25	0	0	0.009904	0	0	0	0	1238	1238	0	0	0	0	0	0
	CentralCanal-PAG_o	35	17.2032	31.2161	0.009904	21297.5	0.17038	-3.12924e-05	254.56	1238	1238	223.095	31.2288	0.61199	3.8977	19.4271	172.032
	CentralCanal-PAG_o	45	13.2969	26.9117	0.009904	16461.6	0.131693	-5.32567e-05	176.667	1238	1238	167.898	26.9226	0.346452	1.91327	10.5854	305.001
	CentralCanal-PAG_o	55	15.9502	21.3645	0.009904	19746.4	0.157971	0.064545	262.939	1238	1238	172.897	21.3731	2.67634	7.68264	21.7578	464.503
	CentralCanal-PAG_o	65	22.6255	37.7602	0.009904	28010.3	0.224083	0.130658	421.428	1238	1238	318.78	37.7755	3.63069	10.263	23.9069	690.758
	CentralCanal-PAG_o	75	18.6949	26.4284	0.009904	23144.3	0.185154	0.055587	353.016	1238	1238	223.968	26.4391	3.06426	9.48139	23.7266	877.707
	CentralCanal-PAG_o	85	51.5427	55.1691	0.009904	63809.8	0.510478	2.18728	478.326	1238	1238	395.529	55.1914	18.1334	33.4661	60.5871	1393.13
	CentralCanal-PAG_o	95	55.8239	69.9541	0.009904	69110	0.55288	0.402802	654.278	1238	1238	481.102	69.9823	10.6933	30.5731	73.3744	1951.37
	CentralCanal-PAG_o	105	67.6312	65.8472	0.009904	83727.4	0.669819	2.00977	343.101	1238	1238	325.895	65.8738	19.6817	42.852	95.8622	2627.68
	CentralCanal-PAG_o	115	52.2641	69.1034	0.009904	64702.9	0.517624	0.664868	664.547	1238	1238	537.648	69.1313	12.4755	30.3294	65.6282	3150.33
	CentralCanal-PAG_o	125	63.592	61.1515	0.009904	78726.8	0.629815	2.86163	469.723	1238	1238	417.305	61.1762	21.909	43.2809	82.5673	3786.24
	CentralCanal-PAG_o	135	60.6068	73.1069	0.009904	75031.3	0.60025	0.845171	553.698	1238	1238	453.069	73.1365	12.875	32.635	76.1694	4392.31
	CentralCanal-PAG_o	145	78.0135	76.4322	0.009904	96580.7	0.772646	1.50259	606.33	1238	1238	513.693	76.4631	23.8903	51.5728	112.243	5172.45
	CentralCanal-PAG_o	155	40.2606	52.1603	0.009904	49842.6	0.398741	0.598614	426.795	1238	1238	366.894	52.1814	8.30134	19.6134	51.8947	5575.05
	CentralCanal-PAG_o	165	58.8931	59.2175	0.009904	72909.6	0.583277	2.72509	629.291	1238	1238	458.323	59.2414	22.078	40.9611	72.7279	6163.98
	CentralCanal-PAG_o	175	43.1626	47.6825	0.009904	53435.4	0.427483	0.755863	351.178	1238	1238	319.526	47.7018	13.041	27.7386	53.7035	6595.61
	CentralCanal-PAG_o	195	73.5836	50.8124	0.009904	91096.5	0.728772	6.8461	372.555	1238	1238	345.127	50.8329	38.7571	61.4859	91.9182	8803.12
	CentralCanal-PAG_o	225	34.1665	30.5874	0.009904	42298.2	0.338385	1.89794	274.834	1238	1238	222.813	30.5998	14.422	25.9236	42.8562	9828.11
	CentralCanal-PAG_o	270	38.7559	24.29	0.009904	47979.8	0.383838	9.08092	291.437	1238	1238	224.721	24.2999	22.7487	32.7848	48.4248	12153.5
	CentralCanal-PAG_o	360	42.8634	20.394	0.009904	53064.9	0.424519	9.91974	150.867	1238	1238	139.302	20.4022	28.779	38.4911	52.788	17297.1
	CentralCanal-PAG_o	480	33.6943	13.2192	0.009904	41713.5	0.333708	9.01845	91.5522	1238	1238	87.0195	13.2246	24.3128	31.2234	40.4047	21340.4
	CentralCanal-PAG_o	690	32.6335	6.65978	0.009904	40400.2	0.323202	17.7025	57.8273	1238	1238	54.3027	6.66247	27.7747	31.7046	37.0496	31130.4
	CentralCanal-PAG_o	990	30.6647	7.80619	0.009904	37962.9	0.303703	12.29	60.2836	1238	1238	57.8938	7.80934	25.0978	29.5389	35.0613	40329.8
	CentralCanal-PAG_o	1290	22.6767	5.80768	0.009904	28073.7	0.22459	9.89468	40.8528	1238	1238	40.4484	5.81003	18.4599	21.883	26.2914	47132.8
	CentralCanal-PAG_o	1590	23.1391	7.91422	0.009904	28646.2	0.22917	10.011	52.5146	1238	1238	49.5392	7.91742	16.7262	21.2122	28.4104	54074.6
	CentralCanal-PAG_o	1890	15.7823	5.84498	0.009904	19538.5	0.156308	5.82591	48.9449	1238	1238	44.5214	5.84735	11.9589	14.751	17.9273	58809.3
	CentralCanal-PAG_o	2190	16.0842	4.39435	0.009904	19912.2	0.159298	7.07859	31.305	1238	1238	30.2562	4.39613	12.634	15.7162	18.9914	63634.5
	CentralCanal-PAG_o	2490	16.8155	5.76093	0.009904	20817.6	0.16654	5.23093	45.0591	1238	1238	38.8805	5.76326	12.7143	15.942	20.0327	68679.1
	CentralCanal-PAG_o	2790	15.4263	4.42543	0.009904	19097.7	0.152782	6.75833	32.7895	1238	1238	31.629	4.42722	12.3415	14.5878	17.8188	73307
	CentralCanal-PAG_o	3090	19.1297	7.07968	0.009904	23682.5	0.18946	6.1917	47.2657	1238	1238	44.9729	7.08254	14.2284	17.6098	22.8231	79045.9
	CentralCanal-PAG_o	3390	14.3505	5.3021	0.009904	17765.9	0.142127	4.70783	31.9187	1238	1238	31.3712	5.30425	10.1765	13.5397	17.8207	83351.1
	CentralCanal-PAG_o	3840	17.301	4.55357	0.009904	21418.6	0.171349	8.55026	34.9221	1238	1238	33.8588	4.55541	14.2486	16.3702	18.916	93731.7
	CentralCanal-PAG_o	4440	16.452	5.02642	0.009904	20367.5	0.16294	5.29423	34.0915	1238	1238	31.6696	5.02846	12.8183	16.1871	20.0414	103603
	CentralCanal-PAG_o	5040	18.1967	5.81745	0.009904	22527.6	0.180221	8.61746	43.7317	1238	1238	42.1778	5.8198	13.971	16.8406	21.3757	114521
	CentralCanal-PAG_o	5640	15.9194	3.5793	0.009904	19708.3	0.157666	7.69892	29.5225	1238	1238	27.4721	3.58075	13.126	15.8798	18.2079	124073
	CentralCanal-PAG_o	6240	14.3014	3.96837	0.009904	17705.2	0.141641	6.62019	34.4701	1238	1238	29.2787	3.96998	11.3929	13.5751	16.6399	132653
	CentralCanal-PAG_o	6840	18.4181	5.35136	0.009904	22801.5	0.182412	6.43442	48.7171	1238	1238	43.3416	5.35352	14.6911	17.4923	21.6487	143704
	Pons_o	5	0	0	0.045136	0	0	0	0	5642	5642	0	0	0	0	0	0
	Pons_o	15	0	0	0.045136	0	0	0	0	5642	5642	0	0	0	0	0	0
	Pons_o	25	0	0	0.045136	0	0	0	0	5642	5642	0	0	0	0	0	0
	Pons_o	35	6.18984	14.1953	0.045136	34923.1	0.279385	-3.35579e-05	145.657	5642	5642	136.429	14.1966	0.23387	1.31371	5.06209	61.8984
	Pons_o	45	17.4563	34.1777	0.045136	98488.5	0.787908	-5.27422e-05	318.707	5642	5642	302.111	34.1808	0.93278	4.41259	17.0846	236.462
	Pons_o	55	22.5477	32.8004	0.045136	127214	1.01771	0.020983	338.792	5642	5642	310.457	32.8033	3.11353	10.8558	27.9516	461.938
	Pons_o	65	37.2254	46.4281	0.045136	210026	1.6802	0.010832	367.238	5642	5642	354.719	46.4322	6.87882	19.8911	49.5199	834.192
	Pons_o	75	31.254	52.0318	0.045136	176335	1.41068	-6.52373e-05	633.203	5642	5642	555.28	52.0365	4.38437	12.7935	34.086	1146.73
	Pons_o	85	34.514	42.3712	0.045136	194728	1.55782	0.092317	700.582	5642	5642	551.905	42.375	8.73508	20.6582	45.8681	1491.87
	Pons_o	95	46.8844	53.76	0.045136	264522	2.11617	0.124883	457.216	5642	5642	411.708	53.7648	11.4886	27.6644	62.4768	1960.72
	Pons_o	105	41.8565	59.2114	0.045136	236154	1.88923	0.364983	618.805	5642	5642	515.837	59.2166	7.28532	19.8748	50.1142	2379.28
	Pons_o	115	36.6537	51.1268	0.045136	206800	1.6544	0.166187	569.663	5642	5642	521.759	51.1314	7.19592	18.4422	44.1669	2745.82
	Pons_o	125	55.3787	85.975	0.045136	312447	2.49957	0.195285	1099.99	5642	5642	1007.25	85.9826	12.1272	28.5654	62.2305	3299.6
	Pons_o	135	50.7046	55.8347	0.045136	286076	2.2886	0.38485	553.956	5642	5642	450.425	55.8396	12.6039	31.6134	67.4886	3806.65
	Pons_o	145	42.1296	55.8598	0.045136	237695	1.90156	0.399094	772.118	5642	5642	637.363	55.8648	11.6086	24.6558	50.7882	4227.95
	Pons_o	155	53.3876	68.4858	0.045136	301213	2.4097	0.554608	983.765	5642	5642	745.244	68.4919	14.7064	31.2152	64.2574	4761.82
	Pons_o	165	33.9801	38.8758	0.045136	191716	1.53373	0.139206	387.409	5642	5642	332.465	38.8793	8.99037	20.3357	44.4222	5101.62
	Pons_o	175	51.3389	61.6772	0.045136	289654	2.31724	0.262631	624.163	5642	5642	547.229	61.6826	11.5058	28.7394	67.0952	5615.01
	Pons_o	195	57.2164	47.1931	0.045136	322815	2.58252	3.63108	431.708	5642	5642	393.874	47.1973	25.6977	43.1027	74.7403	7331.5
	Pons_o	225	51.0669	37.0254	0.045136	288119	2.30495	2.29717	346.012	5642	5642	327.02	37.0287	25.3475	42.3254	66.4045	8863.51
	Pons_o	270	50.4123	27.1783	0.045136	284426	2.27541	7.46719	259.314	5642	5642	231.841	27.1807	31.3508	44.6012	63.4956	11888.2
	Pons_o	360	47.7086	18.8232	0.045136	269172	2.15337	8.86032	185.457	5642	5642	169.114	18.8249	34.1691	44.1196	58.2185	17613.3
	Pons_o	480	44.1062	19.9599	0.045136	248847	1.99077	8.6743	189.094	5642	5642	170.21	19.9617	29.9174	40.5795	54.0975	22906
	Pons_o	690	35.6011	9.59117	0.045136	200862	1.60689	15.3449	86.3139	5642	5642	80.5731	9.59202	28.7038	34.5191	41.4914	33586.4
	Pons_o	990	35.473	11.832	0.045136	200139	1.60111	8.62361	91.9473	5642	5642	85.1555	11.833	26.8224	33.4026	42.0594	44228.3
	Pons_o	1290	33.3255	10.3859	0.045136	188023	1.50418	12.3358	84.5115	5642	5642	80.2451	10.3868	25.6205	31.3996	39.4621	54225.9
	Pons_o	1590	28.672	9.92732	0.045136	161767	1.29414	9.99326	92.703	5642	5642	87.317	9.9282	21.7865	26.8167	32.9763	62827.5
	Pons_o	1890	29.2675	9.89277	0.045136	165128	1.32102	8.87921	72.3724	5642	5642	70.4173	9.89364	21.536	28.1414	35.4618	71607.8
	Pons_o	2190	29.9297	9.37424	0.045136	168863	1.35091	7.885	78.011	5642	5642	73.7547	9.37507	23.2671	28.9355	35.3959	80586.7
	Pons_o	2490	31.9532	13.4818	0.045136	180280	1.44224	8.27652	107.361	5642	5642	98.6293	13.483	21.8451	29.4513	38.6751	90172.7
	Pons_o	2790	30.8171	13.391	0.045136	173870	1.39096	7.31748	101.495	5642	5642	97.3681	13.3922	21.8103	28.1645	36.6931	99417.8
	Pons_o	3090	32.7485	12.5868	0.045136	184767	1.47814	11.4273	109.331	5642	5642	101.59	12.5879	23.7651	30.1804	39.0216	109242
	Pons_o	3390	26.8154	9.53824	0.045136	151293	1.21034	6.65508	108.135	5642	5642	97.6385	9.53909	20.4297	25.716	31.9233	117287
	Pons_o	3840	26.0866	7.51645	0.045136	147181	1.17745	11.9302	76.8522	5642	5642	72.2711	7.51712	20.9601	24.9986	29.833	132939
	Pons_o	4440	29.9694	11.4279	0.045136	169087	1.3527	11.5502	99.6544	5642	5642	92.1564	11.4289	22.2224	27.4606	35.0499	150921
	Pons_o	5040	26.6587	9.26767	0.045136	150408	1.20327	9.77557	85.737	5642	5642	74.3078	9.26849	19.9245	24.3115	31.4142	166916
[truncated: 1,134 more rows]

## Sheet: SUV TACs
	Time (min)	Brian			Heart			Lungs			Blood
	0.0833333	0	0	0	0	0	0	0	0	0	0	0	0
[truncated: 38 more rows]

## Sheet: Input Function Blood Curves
	Time (min)	Automatic Whole Blood			Automatic Plasma			Manual Whole Blood			Manual Plasma			Image-Derived Whole Blood			Image-Derived Plasma
[truncated: 46 more rows]
